# Supplementary material for: Effects of invasion history on physiological responses to immune system activation in invasive Australian cane toads
Source: PeerJ. 2017 Oct 6;5:e3856. doi: 10.7717/peerj.3856 (PMC5633027; doi:10.7717/peerj.3856)
Supplement: Supplemental Information 1 [file peerj-05-3856-s001.xlsx]

## Sheet: RBC Counts
ID	Population	Treatment	RBC (pre-injection)	RBC (post-injection)
1	WA	PBS-Injection	60	103
2	WA	PBS-Injection	126	13
3	WA	PBS-Injection	8	30
4	WA	LPS-Injection	9	146
5	WA	LPS-Injection	116	146
6	QLD	LPS-Injection	141	182
7	QLD	LPS-Injection	16	147
8	QLD	LPS-Injection	123	188
9	QLD	PBS-Injection	64	147
10	QLD	PBS-Injection	87	142
11	WA	LPS-Injection	113	68
12	WA	LPS-Injection	139	161
13	WA	LPS-Injection	72	214
14	WA	PBS-Injection	97	178
15	WA	PBS-Injection	4	185
16	QLD	PBS-Injection	37	136
17	QLD	PBS-Injection	79	109
18	QLD	PBS-Injection	125	48
19	QLD	LPS-Injection	27	185
20	QLD	LPS-Injection	247	233

## Sheet: WBC Counts
ID	Population	Treatment	WBC (pre-injection)	WBC (post-injection)
1	WA	PBS-Injection	9	13
2	WA	PBS-Injection	3	4
3	WA	PBS-Injection	10	2
4	WA	LPS-Injection	3	13
5	WA	LPS-Injection	1	7
6	QLD	LPS-Injection	4	9
7	QLD	LPS-Injection	4	11
8	QLD	LPS-Injection	3	31
9	QLD	PBS-Injection	4	6
10	QLD	PBS-Injection	5	5
11	WA	LPS-Injection	3	3
12	WA	LPS-Injection	1	8
13	WA	LPS-Injection	1	9
14	WA	PBS-Injection	2	16
15	WA	PBS-Injection	3	7
16	QLD	PBS-Injection	1	14
17	QLD	PBS-Injection	0	5
18	QLD	PBS-Injection	4	5
19	QLD	LPS-Injection	2	8
20	QLD	LPS-Injection	0	19

## Sheet: WBC Differentials
ID	Population	Treatment	% Basophils (Pre-Injection)	% Eosinophils (Pre-Injection)	% Neutrophils (Pre-Injection)	% Lymphocytes (Pre-Injection)	% Monocytes (Pre-Injection)	% Basophils (Post-Injection)	% Eosinophils (Post-Injection)	% Neutrophils (Post-Injection)	% Lymphocytes (Post-Injection)	% Monocytes (Post-Injection)
1	WA	PBS-Injection	0	34	16	49	1	2	11	2	85	0
2	WA	PBS-Injection	4	35	11	50	0	4	28	5	59	3
3	WA	PBS-Injection	4	20	10	62	4	2	1	3	94	0
4	WA	LPS-Injection	0	20	7	66	7	1	15	8	74	1
5	WA	LPS-Injection						3	4	5	84	4
6	QLD	LPS-Injection	1	3	0	91	5	0	2	10	86	2
7	QLD	LPS-Injection	4	4	4	85	3	0	3	8	89	0
8	QLD	LPS-Injection	2	9	8	75	6	1	7	10	78	3
9	QLD	PBS-Injection	3	5	5	80	7	0	1	1	94	4
10	QLD	PBS-Injection	1	20	10	63	6	0	10	2	85	3
11	WA	LPS-Injection	4	43	4	42	7	0	16	9	72	3
12	WA	LPS-Injection	3	10	2	80	4	0	26	24	48	2
13	WA	LPS-Injection						0	45	9	44	1
14	WA	PBS-Injection	0	37	6	54	3	1	4	2	92	1
15	WA	PBS-Injection	3	15	5	75	2	0	45	10	44	1
16	QLD	PBS-Injection						0	33	8	59	0
17	QLD	PBS-Injection						2	8	3	87	0
18	QLD	PBS-Injection	2	13	16	61	8	3	6	3	89	0
19	QLD	LPS-Injection	0	5	6	84	5	0	11	16	71	1
20	QLD	LPS-Injection						0	8	10	80	2

## Sheet: Luminescence Pre-Injection
Time	Label	Luminscence (RLU)	ID	Replicate	Type
0	Control C01	926	1	1	control
5.08333	Control C01	932	1	1	control
10.1667	Control C01	1052	1	1	control
15.25	Control C01	1064	1	1	control
20.3333	Control C01	878	1	1	control
25.4167	Control C01	841	1	1	control
30.5	Control C01	1200	1	1	control
35.5833	Control C01	1123	1	1	control
40.6667	Control C01	1133	1	1	control
45.75	Control C01	1396	1	1	control
50.8333	Control C01	1251	1	1	control
55.9167	Control C01	1228	1	1	control
61	Control C01	1263	1	1	control
66.0833	Control C01	1352	1	1	control
71.1667	Control C01	1672	1	1	control
76.25	Control C01	1686	1	1	control
81.3333	Control C01	1722	1	1	control
86.4167	Control C01	2155	1	1	control
91.5	Control C01	2526	1	1	control
96.5833	Control C01	3150	1	1	control
101.667	Control C01	3674	1	1	control
106.75	Control C01	4272	1	1	control
111.833	Control C01	4390	1	1	control
116.917	Control C01	4490	1	1	control
122	Control C01	4945	1	1	control
127.083	Control C01	5824	1	1	control
132.167	Control C01	6325	1	1	control
137.25	Control C01	6508	1	1	control
142.333	Control C01	6211	1	1	control
147.417	Control C01	5912	1	1	control
152.5	Control C01	5720	1	1	control
157.583	Control C01	5583	1	1	control
162.667	Control C01	5726	1	1	control
167.75	Control C01	5405	1	1	control
172.833	Control C01	6004	1	1	control
177.917	Control C01	6048	1	1	control
183	Control C01	5419	1	1	control
188.083	Control C01	5547	1	1	control
193.167	Control C01	5374	1	1	control
198.25	Control C01	4799	1	1	control
0	Control C02	1002	2	1	control
5.08333	Control C02	1251	2	1	control
10.1667	Control C02	1061	2	1	control
15.25	Control C02	968	2	1	control
20.3333	Control C02	981	2	1	control
25.4167	Control C02	1052	2	1	control
30.5	Control C02	1224	2	1	control
35.5833	Control C02	1500	2	1	control
40.6667	Control C02	1126	2	1	control
45.75	Control C02	1247	2	1	control
50.8333	Control C02	1290	2	1	control
55.9167	Control C02	1716	2	1	control
61	Control C02	1702	2	1	control
66.0833	Control C02	1985	2	1	control
71.1667	Control C02	2053	2	1	control
76.25	Control C02	2393	2	1	control
81.3333	Control C02	2357	2	1	control
86.4167	Control C02	2082	2	1	control
91.5	Control C02	2241	2	1	control
96.5833	Control C02	1996	2	1	control
101.667	Control C02	2520	2	1	control
106.75	Control C02	2239	2	1	control
111.833	Control C02	2283	2	1	control
116.917	Control C02	2313	2	1	control
122	Control C02	2417	2	1	control
127.083	Control C02	2476	2	1	control
132.167	Control C02	2500	2	1	control
137.25	Control C02	2664	2	1	control
142.333	Control C02	2695	2	1	control
147.417	Control C02	2830	2	1	control
152.5	Control C02	2966	2	1	control
157.583	Control C02	2992	2	1	control
162.667	Control C02	2810	2	1	control
167.75	Control C02	2994	2	1	control
172.833	Control C02	3003	2	1	control
177.917	Control C02	2765	2	1	control
183	Control C02	2714	2	1	control
188.083	Control C02	3069	2	1	control
193.167	Control C02	2637	2	1	control
198.25	Control C02	2754	2	1	control
0	Control C03	279	3	1	control
5.08333	Control C03	450	3	1	control
10.1667	Control C03	482	3	1	control
15.25	Control C03	482	3	1	control
20.3333	Control C03	511	3	1	control
25.4167	Control C03	532	3	1	control
30.5	Control C03	625	3	1	control
35.5833	Control C03	700	3	1	control
40.6667	Control C03	711	3	1	control
45.75	Control C03	725	3	1	control
50.8333	Control C03	894	3	1	control
55.9167	Control C03	964	3	1	control
61	Control C03	1073	3	1	control
66.0833	Control C03	1029	3	1	control
71.1667	Control C03	981	3	1	control
76.25	Control C03	961	3	1	control
81.3333	Control C03	1162	3	1	control
86.4167	Control C03	1415	3	1	control
91.5	Control C03	1231	3	1	control
96.5833	Control C03	1266	3	1	control
101.667	Control C03	1741	3	1	control
106.75	Control C03	1844	3	1	control
111.833	Control C03	1943	3	1	control
116.917	Control C03	2374	3	1	control
122	Control C03	2342	3	1	control
127.083	Control C03	2226	3	1	control
132.167	Control C03	2382	3	1	control
137.25	Control C03	2759	3	1	control
142.333	Control C03	2854	3	1	control
147.417	Control C03	2941	3	1	control
152.5	Control C03	3063	3	1	control
157.583	Control C03	2819	3	1	control
162.667	Control C03	2825	3	1	control
167.75	Control C03	2647	3	1	control
172.833	Control C03	2598	3	1	control
177.917	Control C03	2594	3	1	control
183	Control C03	2763	3	1	control
188.083	Control C03	2697	3	1	control
193.167	Control C03	2769	3	1	control
198.25	Control C03	2680	3	1	control
0	Control C04	515	4	1	control
5.08333	Control C04	499	4	1	control
10.1667	Control C04	429	4	1	control
15.25	Control C04	392	4	1	control
20.3333	Control C04	534	4	1	control
25.4167	Control C04	659	4	1	control
30.5	Control C04	621	4	1	control
35.5833	Control C04	745	4	1	control
40.6667	Control C04	753	4	1	control
45.75	Control C04	775	4	1	control
50.8333	Control C04	936	4	1	control
55.9167	Control C04	967	4	1	control
61	Control C04	825	4	1	control
66.0833	Control C04	1051	4	1	control
71.1667	Control C04	1117	4	1	control
76.25	Control C04	1161	4	1	control
81.3333	Control C04	1129	4	1	control
86.4167	Control C04	1027	4	1	control
91.5	Control C04	1259	4	1	control
96.5833	Control C04	1191	4	1	control
101.667	Control C04	1499	4	1	control
106.75	Control C04	1479	4	1	control
111.833	Control C04	1700	4	1	control
116.917	Control C04	1540	4	1	control
122	Control C04	1802	4	1	control
127.083	Control C04	1739	4	1	control
132.167	Control C04	1707	4	1	control
137.25	Control C04	1805	4	1	control
142.333	Control C04	1835	4	1	control
147.417	Control C04	1904	4	1	control
152.5	Control C04	2000	4	1	control
157.583	Control C04	1815	4	1	control
162.667	Control C04	1878	4	1	control
167.75	Control C04	2212	4	1	control
172.833	Control C04	2069	4	1	control
177.917	Control C04	2057	4	1	control
183	Control C04	2003	4	1	control
188.083	Control C04	2171	4	1	control
193.167	Control C04	2054	4	1	control
198.25	Control C04	2107	4	1	control
0	Control C05	421	5	1	control
5.08333	Control C05	422	5	1	control
10.1667	Control C05	550	5	1	control
15.25	Control C05	425	5	1	control
20.3333	Control C05	572	5	1	control
25.4167	Control C05	623	5	1	control
30.5	Control C05	669	5	1	control
35.5833	Control C05	605	5	1	control
40.6667	Control C05	678	5	1	control
45.75	Control C05	614	5	1	control
50.8333	Control C05	693	5	1	control
55.9167	Control C05	772	5	1	control
61	Control C05	956	5	1	control
66.0833	Control C05	931	5	1	control
71.1667	Control C05	1080	5	1	control
76.25	Control C05	1016	5	1	control
81.3333	Control C05	910	5	1	control
86.4167	Control C05	1128	5	1	control
91.5	Control C05	1349	5	1	control
96.5833	Control C05	1340	5	1	control
101.667	Control C05	1429	5	1	control
106.75	Control C05	1311	5	1	control
111.833	Control C05	1311	5	1	control
116.917	Control C05	1515	5	1	control
122	Control C05	1457	5	1	control
127.083	Control C05	1533	5	1	control
132.167	Control C05	1550	5	1	control
137.25	Control C05	1550	5	1	control
142.333	Control C05	1421	5	1	control
147.417	Control C05	1818	5	1	control
152.5	Control C05	1754	5	1	control
157.583	Control C05	1569	5	1	control
162.667	Control C05	1832	5	1	control
167.75	Control C05	1737	5	1	control
172.833	Control C05	1599	5	1	control
177.917	Control C05	1812	5	1	control
183	Control C05	1727	5	1	control
188.083	Control C05	1810	5	1	control
193.167	Control C05	1695	5	1	control
198.25	Control C05	1964	5	1	control
0	Control C06	723	6	1	control
5.08333	Control C06	819	6	1	control
10.1667	Control C06	1168	6	1	control
15.25	Control C06	1157	6	1	control
20.3333	Control C06	1139	6	1	control
25.4167	Control C06	1184	6	1	control
30.5	Control C06	1138	6	1	control
35.5833	Control C06	1538	6	1	control
40.6667	Control C06	1581	6	1	control
45.75	Control C06	1319	6	1	control
50.8333	Control C06	1297	6	1	control
55.9167	Control C06	1266	6	1	control
61	Control C06	1287	6	1	control
66.0833	Control C06	1172	6	1	control
71.1667	Control C06	1538	6	1	control
76.25	Control C06	1346	6	1	control
81.3333	Control C06	1399	6	1	control
86.4167	Control C06	1842	6	1	control
91.5	Control C06	2021	6	1	control
96.5833	Control C06	1956	6	1	control
101.667	Control C06	2240	6	1	control
106.75	Control C06	2280	6	1	control
111.833	Control C06	2484	6	1	control
116.917	Control C06	2528	6	1	control
122	Control C06	2996	6	1	control
127.083	Control C06	2918	6	1	control
132.167	Control C06	3047	6	1	control
137.25	Control C06	2954	6	1	control
142.333	Control C06	3112	6	1	control
147.417	Control C06	2998	6	1	control
152.5	Control C06	3218	6	1	control
157.583	Control C06	2952	6	1	control
162.667	Control C06	2908	6	1	control
167.75	Control C06	2921	6	1	control
172.833	Control C06	2843	6	1	control
177.917	Control C06	2772	6	1	control
183	Control C06	2890	6	1	control
188.083	Control C06	2457	6	1	control
193.167	Control C06	2895	6	1	control
198.25	Control C06	2645	6	1	control
0	Control C07	628	7	1	control
5.08333	Control C07	611	7	1	control
10.1667	Control C07	498	7	1	control
15.25	Control C07	656	7	1	control
20.3333	Control C07	648	7	1	control
25.4167	Control C07	733	7	1	control
30.5	Control C07	900	7	1	control
35.5833	Control C07	751	7	1	control
40.6667	Control C07	922	7	1	control
45.75	Control C07	1212	7	1	control
50.8333	Control C07	1102	7	1	control
55.9167	Control C07	1111	7	1	control
61	Control C07	1045	7	1	control
66.0833	Control C07	1287	7	1	control
71.1667	Control C07	1445	7	1	control
76.25	Control C07	1969	7	1	control
81.3333	Control C07	1916	7	1	control
86.4167	Control C07	2128	7	1	control
91.5	Control C07	2329	7	1	control
96.5833	Control C07	2196	7	1	control
101.667	Control C07	2463	7	1	control
106.75	Control C07	2289	7	1	control
111.833	Control C07	2658	7	1	control
116.917	Control C07	2184	7	1	control
122	Control C07	2239	7	1	control
127.083	Control C07	2554	7	1	control
132.167	Control C07	2755	7	1	control
137.25	Control C07	2487	7	1	control
142.333	Control C07	2533	7	1	control
147.417	Control C07	2320	7	1	control
152.5	Control C07	2524	7	1	control
157.583	Control C07	2871	7	1	control
162.667	Control C07	2843	7	1	control
167.75	Control C07	2463	7	1	control
172.833	Control C07	2368	7	1	control
177.917	Control C07	2572	7	1	control
183	Control C07	2452	7	1	control
188.083	Control C07	2489	7	1	control
193.167	Control C07	2247	7	1	control
198.25	Control C07	2324	7	1	control
0	Control C08	662	8	1	control
5.08333	Control C08	803	8	1	control
10.1667	Control C08	1043	8	1	control
15.25	Control C08	973	8	1	control
20.3333	Control C08	1121	8	1	control
25.4167	Control C08	1231	8	1	control
30.5	Control C08	1181	8	1	control
35.5833	Control C08	1133	8	1	control
40.6667	Control C08	1174	8	1	control
45.75	Control C08	1355	8	1	control
50.8333	Control C08	1232	8	1	control
55.9167	Control C08	1291	8	1	control
61	Control C08	1462	8	1	control
66.0833	Control C08	1445	8	1	control
71.1667	Control C08	1376	8	1	control
76.25	Control C08	1588	8	1	control
81.3333	Control C08	1358	8	1	control
86.4167	Control C08	1566	8	1	control
91.5	Control C08	1592	8	1	control
96.5833	Control C08	2005	8	1	control
101.667	Control C08	1981	8	1	control
106.75	Control C08	1904	8	1	control
111.833	Control C08	2089	8	1	control
116.917	Control C08	2153	8	1	control
122	Control C08	2358	8	1	control
127.083	Control C08	2475	8	1	control
132.167	Control C08	2462	8	1	control
137.25	Control C08	2251	8	1	control
142.333	Control C08	2535	8	1	control
147.417	Control C08	2371	8	1	control
152.5	Control C08	2579	8	1	control
157.583	Control C08	2566	8	1	control
162.667	Control C08	2319	8	1	control
167.75	Control C08	2404	8	1	control
172.833	Control C08	2728	8	1	control
177.917	Control C08	2369	8	1	control
183	Control C08	2454	8	1	control
188.083	Control C08	2828	8	1	control
193.167	Control C08	2748	8	1	control
198.25	Control C08	2370	8	1	control
0	Control C09	525	9	1	control
5.08333	Control C09	634	9	1	control
10.1667	Control C09	584	9	1	control
15.25	Control C09	563	9	1	control
20.3333	Control C09	654	9	1	control
25.4167	Control C09	678	9	1	control
30.5	Control C09	669	9	1	control
35.5833	Control C09	789	9	1	control
40.6667	Control C09	785	9	1	control
45.75	Control C09	784	9	1	control
50.8333	Control C09	973	9	1	control
55.9167	Control C09	1113	9	1	control
61	Control C09	859	9	1	control
66.0833	Control C09	962	9	1	control
71.1667	Control C09	1168	9	1	control
76.25	Control C09	1246	9	1	control
81.3333	Control C09	1159	9	1	control
86.4167	Control C09	1362	9	1	control
91.5	Control C09	1462	9	1	control
96.5833	Control C09	1242	9	1	control
101.667	Control C09	1543	9	1	control
106.75	Control C09	1502	9	1	control
111.833	Control C09	1572	9	1	control
116.917	Control C09	1660	9	1	control
122	Control C09	1408	9	1	control
127.083	Control C09	1779	9	1	control
132.167	Control C09	1681	9	1	control
137.25	Control C09	1743	9	1	control
142.333	Control C09	2037	9	1	control
147.417	Control C09	1995	9	1	control
152.5	Control C09	1899	9	1	control
157.583	Control C09	1822	9	1	control
162.667	Control C09	2164	9	1	control
167.75	Control C09	2019	9	1	control
172.833	Control C09	2077	9	1	control
177.917	Control C09	2074	9	1	control
183	Control C09	2077	9	1	control
188.083	Control C09	1962	9	1	control
193.167	Control C09	2057	9	1	control
198.25	Control C09	2119	9	1	control
0	Control C10	424	10	1	control
5.08333	Control C10	587	10	1	control
10.1667	Control C10	450	10	1	control
15.25	Control C10	599	10	1	control
20.3333	Control C10	540	10	1	control
25.4167	Control C10	665	10	1	control
30.5	Control C10	792	10	1	control
35.5833	Control C10	631	10	1	control
40.6667	Control C10	873	10	1	control
45.75	Control C10	847	10	1	control
50.8333	Control C10	778	10	1	control
55.9167	Control C10	943	10	1	control
61	Control C10	915	10	1	control
66.0833	Control C10	973	10	1	control
71.1667	Control C10	1236	10	1	control
76.25	Control C10	1236	10	1	control
81.3333	Control C10	1251	10	1	control
86.4167	Control C10	1313	10	1	control
91.5	Control C10	1413	10	1	control
96.5833	Control C10	1426	10	1	control
101.667	Control C10	1661	10	1	control
106.75	Control C10	1824	10	1	control
111.833	Control C10	1990	10	1	control
116.917	Control C10	2174	10	1	control
122	Control C10	2755	10	1	control
127.083	Control C10	3165	10	1	control
132.167	Control C10	3556	10	1	control
137.25	Control C10	3921	10	1	control
142.333	Control C10	4362	10	1	control
147.417	Control C10	4783	10	1	control
152.5	Control C10	5242	10	1	control
157.583	Control C10	4740	10	1	control
162.667	Control C10	4841	10	1	control
167.75	Control C10	4641	10	1	control
172.833	Control C10	4327	10	1	control
177.917	Control C10	4287	10	1	control
183	Control C10	4442	10	1	control
188.083	Control C10	4018	10	1	control
193.167	Control C10	4021	10	1	control
198.25	Control C10	4238	10	1	control
0	Control C11	1259	11	1	control
5.08333	Control C11	1424	11	1	control
10.1667	Control C11	1447	11	1	control
15.25	Control C11	1604	11	1	control
20.3333	Control C11	1744	11	1	control
25.4167	Control C11	2712	11	1	control
30.5	Control C11	2962	11	1	control
35.5833	Control C11	3865	11	1	control
40.6667	Control C11	4858	11	1	control
45.75	Control C11	6633	11	1	control
50.8333	Control C11	8316	11	1	control
55.9167	Control C11	9487	11	1	control
61	Control C11	11189	11	1	control
66.0833	Control C11	11632	11	1	control
71.1667	Control C11	12460	11	1	control
76.25	Control C11	14157	11	1	control
81.3333	Control C11	14535	11	1	control
86.4167	Control C11	15254	11	1	control
91.5	Control C11	17147	11	1	control
96.5833	Control C11	17800	11	1	control
101.667	Control C11	18015	11	1	control
106.75	Control C11	19225	11	1	control
111.833	Control C11	17231	11	1	control
116.917	Control C11	17669	11	1	control
122	Control C11	17178	11	1	control
127.083	Control C11	16068	11	1	control
132.167	Control C11	14823	11	1	control
137.25	Control C11	14453	11	1	control
142.333	Control C11	14586	11	1	control
147.417	Control C11	14747	11	1	control
152.5	Control C11	14305	11	1	control
157.583	Control C11	14502	11	1	control
162.667	Control C11	14474	11	1	control
167.75	Control C11	13164	11	1	control
172.833	Control C11	13135	11	1	control
177.917	Control C11	12485	11	1	control
183	Control C11	11463	11	1	control
188.083	Control C11	11530	11	1	control
193.167	Control C11	10637	11	1	control
198.25	Control C11	11085	11	1	control
0	Control C12	521	12	1	control
5.08333	Control C12	435	12	1	control
10.1667	Control C12	357	12	1	control
15.25	Control C12	492	12	1	control
20.3333	Control C12	696	12	1	control
25.4167	Control C12	588	12	1	control
30.5	Control C12	753	12	1	control
35.5833	Control C12	746	12	1	control
40.6667	Control C12	925	12	1	control
45.75	Control C12	832	12	1	control
50.8333	Control C12	987	12	1	control
55.9167	Control C12	988	12	1	control
61	Control C12	1111	12	1	control
66.0833	Control C12	1070	12	1	control
71.1667	Control C12	1002	12	1	control
76.25	Control C12	1045	12	1	control
81.3333	Control C12	1045	12	1	control
86.4167	Control C12	1357	12	1	control
91.5	Control C12	1178	12	1	control
96.5833	Control C12	1389	12	1	control
101.667	Control C12	1315	12	1	control
106.75	Control C12	1275	12	1	control
111.833	Control C12	1430	12	1	control
116.917	Control C12	1437	12	1	control
122	Control C12	1651	12	1	control
127.083	Control C12	1645	12	1	control
132.167	Control C12	1535	12	1	control
137.25	Control C12	1546	12	1	control
142.333	Control C12	1556	12	1	control
147.417	Control C12	1752	12	1	control
152.5	Control C12	1753	12	1	control
157.583	Control C12	1750	12	1	control
162.667	Control C12	1626	12	1	control
167.75	Control C12	1832	12	1	control
172.833	Control C12	1600	12	1	control
177.917	Control C12	1708	12	1	control
183	Control C12	1838	12	1	control
188.083	Control C12	1751	12	1	control
193.167	Control C12	1952	12	1	control
198.25	Control C12	1721	12	1	control
0	Control C13	850	13	1	control
5.08333	Control C13	1091	13	1	control
10.1667	Control C13	1074	13	1	control
15.25	Control C13	1292	13	1	control
20.3333	Control C13	1028	13	1	control
25.4167	Control C13	1094	13	1	control
30.5	Control C13	1105	13	1	control
35.5833	Control C13	867	13	1	control
40.6667	Control C13	995	13	1	control
45.75	Control C13	1303	13	1	control
50.8333	Control C13	1078	13	1	control
55.9167	Control C13	1274	13	1	control
61	Control C13	1300	13	1	control
66.0833	Control C13	1479	13	1	control
71.1667	Control C13	1443	13	1	control
76.25	Control C13	1430	13	1	control
81.3333	Control C13	1465	13	1	control
86.4167	Control C13	1681	13	1	control
91.5	Control C13	1661	13	1	control
96.5833	Control C13	1564	13	1	control
101.667	Control C13	1447	13	1	control
106.75	Control C13	1474	13	1	control
111.833	Control C13	1768	13	1	control
116.917	Control C13	1657	13	1	control
122	Control C13	1586	13	1	control
127.083	Control C13	2036	13	1	control
132.167	Control C13	1884	13	1	control
137.25	Control C13	1978	13	1	control
142.333	Control C13	1566	13	1	control
147.417	Control C13	1753	13	1	control
152.5	Control C13	2032	13	1	control
157.583	Control C13	2210	13	1	control
162.667	Control C13	2211	13	1	control
167.75	Control C13	2074	13	1	control
172.833	Control C13	1953	13	1	control
177.917	Control C13	2170	13	1	control
183	Control C13	2524	13	1	control
188.083	Control C13	2690	13	1	control
193.167	Control C13	2294	13	1	control
198.25	Control C13	2260	13	1	control
0	Control C14	495	14	1	control
5.08333	Control C14	404	14	1	control
10.1667	Control C14	655	14	1	control
15.25	Control C14	551	14	1	control
20.3333	Control C14	541	14	1	control
25.4167	Control C14	514	14	1	control
30.5	Control C14	706	14	1	control
35.5833	Control C14	791	14	1	control
40.6667	Control C14	812	14	1	control
45.75	Control C14	755	14	1	control
50.8333	Control C14	852	14	1	control
55.9167	Control C14	857	14	1	control
61	Control C14	980	14	1	control
66.0833	Control C14	1038	14	1	control
71.1667	Control C14	1039	14	1	control
76.25	Control C14	1202	14	1	control
81.3333	Control C14	1206	14	1	control
86.4167	Control C14	1143	14	1	control
91.5	Control C14	1196	14	1	control
96.5833	Control C14	1198	14	1	control
101.667	Control C14	1292	14	1	control
106.75	Control C14	1315	14	1	control
111.833	Control C14	1472	14	1	control
116.917	Control C14	1467	14	1	control
122	Control C14	1473	14	1	control
127.083	Control C14	1474	14	1	control
132.167	Control C14	1588	14	1	control
137.25	Control C14	1624	14	1	control
142.333	Control C14	1733	14	1	control
147.417	Control C14	1910	14	1	control
152.5	Control C14	1826	14	1	control
157.583	Control C14	1933	14	1	control
162.667	Control C14	2115	14	1	control
167.75	Control C14	2089	14	1	control
172.833	Control C14	2165	14	1	control
177.917	Control C14	1906	14	1	control
183	Control C14	2101	14	1	control
188.083	Control C14	2153	14	1	control
193.167	Control C14	2198	14	1	control
198.25	Control C14	2360	14	1	control
0	Control C15	714	15	1	control
5.08333	Control C15	588	15	1	control
10.1667	Control C15	601	15	1	control
15.25	Control C15	762	15	1	control
20.3333	Control C15	710	15	1	control
25.4167	Control C15	674	15	1	control
30.5	Control C15	815	15	1	control
35.5833	Control C15	573	15	1	control
40.6667	Control C15	949	15	1	control
45.75	Control C15	895	15	1	control
50.8333	Control C15	907	15	1	control
55.9167	Control C15	972	15	1	control
61	Control C15	1046	15	1	control
66.0833	Control C15	1143	15	1	control
71.1667	Control C15	1409	15	1	control
76.25	Control C15	1582	15	1	control
81.3333	Control C15	2009	15	1	control
86.4167	Control C15	1916	15	1	control
91.5	Control C15	2789	15	1	control
96.5833	Control C15	2766	15	1	control
101.667	Control C15	2758	15	1	control
106.75	Control C15	3070	15	1	control
111.833	Control C15	3248	15	1	control
116.917	Control C15	3448	15	1	control
122	Control C15	3800	15	1	control
127.083	Control C15	4292	15	1	control
132.167	Control C15	4163	15	1	control
137.25	Control C15	3705	15	1	control
142.333	Control C15	3615	15	1	control
147.417	Control C15	3528	15	1	control
152.5	Control C15	3577	15	1	control
157.583	Control C15	3863	15	1	control
162.667	Control C15	3513	15	1	control
167.75	Control C15	3794	15	1	control
172.833	Control C15	3632	15	1	control
177.917	Control C15	3492	15	1	control
183	Control C15	3422	15	1	control
188.083	Control C15	3135	15	1	control
193.167	Control C15	3458	15	1	control
198.25	Control C15	3219	15	1	control
0	Control C16	4355	16	1	control
5.08333	Control C16	5710	16	1	control
10.1667	Control C16	6524	16	1	control
15.25	Control C16	6168	16	1	control
20.3333	Control C16	5871	16	1	control
25.4167	Control C16	4526	16	1	control
30.5	Control C16	4655	16	1	control
35.5833	Control C16	3996	16	1	control
40.6667	Control C16	3568	16	1	control
45.75	Control C16	3284	16	1	control
50.8333	Control C16	3355	16	1	control
55.9167	Control C16	2966	16	1	control
61	Control C16	3168	16	1	control
66.0833	Control C16	2736	16	1	control
71.1667	Control C16	2547	16	1	control
76.25	Control C16	2495	16	1	control
81.3333	Control C16	3210	16	1	control
86.4167	Control C16	3122	16	1	control
91.5	Control C16	3383	16	1	control
96.5833	Control C16	2927	16	1	control
101.667	Control C16	3274	16	1	control
106.75	Control C16	3049	16	1	control
111.833	Control C16	2697	16	1	control
116.917	Control C16	3032	16	1	control
122	Control C16	2758	16	1	control
127.083	Control C16	3378	16	1	control
132.167	Control C16	3126	16	1	control
137.25	Control C16	3055	16	1	control
142.333	Control C16	2830	16	1	control
147.417	Control C16	3030	16	1	control
152.5	Control C16	2933	16	1	control
157.583	Control C16	2894	16	1	control
162.667	Control C16	3059	16	1	control
167.75	Control C16	3147	16	1	control
172.833	Control C16	2912	16	1	control
177.917	Control C16	3091	16	1	control
183	Control C16	3305	16	1	control
188.083	Control C16	2920	16	1	control
193.167	Control C16	2605	16	1	control
198.25	Control C16	2938	16	1	control
0	Control C17	1794	17	1	control
5.08333	Control C17	2253	17	1	control
10.1667	Control C17	2815	17	1	control
15.25	Control C17	2614	17	1	control
20.3333	Control C17	2743	17	1	control
25.4167	Control C17	2371	17	1	control
30.5	Control C17	2262	17	1	control
35.5833	Control C17	2111	17	1	control
40.6667	Control C17	2167	17	1	control
45.75	Control C17	1842	17	1	control
50.8333	Control C17	1912	17	1	control
55.9167	Control C17	2173	17	1	control
61	Control C17	2324	17	1	control
66.0833	Control C17	2069	17	1	control
71.1667	Control C17	1738	17	1	control
76.25	Control C17	2100	17	1	control
81.3333	Control C17	2597	17	1	control
86.4167	Control C17	2389	17	1	control
91.5	Control C17	2500	17	1	control
96.5833	Control C17	2217	17	1	control
101.667	Control C17	2539	17	1	control
106.75	Control C17	2328	17	1	control
111.833	Control C17	2703	17	1	control
116.917	Control C17	2733	17	1	control
122	Control C17	2564	17	1	control
127.083	Control C17	2421	17	1	control
132.167	Control C17	2596	17	1	control
137.25	Control C17	3305	17	1	control
142.333	Control C17	3212	17	1	control
147.417	Control C17	3404	17	1	control
152.5	Control C17	3044	17	1	control
157.583	Control C17	3467	17	1	control
162.667	Control C17	3690	17	1	control
167.75	Control C17	3594	17	1	control
172.833	Control C17	3848	17	1	control
177.917	Control C17	3370	17	1	control
183	Control C17	3142	17	1	control
188.083	Control C17	3002	17	1	control
193.167	Control C17	3006	17	1	control
198.25	Control C17	2605	17	1	control
0	Control C18	770	18	1	control
5.08333	Control C18	964	18	1	control
10.1667	Control C18	1038	18	1	control
15.25	Control C18	1237	18	1	control
20.3333	Control C18	1197	18	1	control
25.4167	Control C18	1200	18	1	control
30.5	Control C18	1221	18	1	control
35.5833	Control C18	1348	18	1	control
40.6667	Control C18	1754	18	1	control
45.75	Control C18	1817	18	1	control
50.8333	Control C18	1465	18	1	control
55.9167	Control C18	1711	18	1	control
61	Control C18	1733	18	1	control
66.0833	Control C18	2421	18	1	control
71.1667	Control C18	2502	18	1	control
76.25	Control C18	3475	18	1	control
81.3333	Control C18	3795	18	1	control
86.4167	Control C18	4457	18	1	control
91.5	Control C18	4623	18	1	control
96.5833	Control C18	5247	18	1	control
101.667	Control C18	5489	18	1	control
106.75	Control C18	5725	18	1	control
111.833	Control C18	5713	18	1	control
116.917	Control C18	5140	18	1	control
122	Control C18	5095	18	1	control
127.083	Control C18	5244	18	1	control
132.167	Control C18	4898	18	1	control
137.25	Control C18	4925	18	1	control
142.333	Control C18	4458	18	1	control
147.417	Control C18	4363	18	1	control
152.5	Control C18	4346	18	1	control
157.583	Control C18	4852	18	1	control
162.667	Control C18	4894	18	1	control
167.75	Control C18	4592	18	1	control
172.833	Control C18	4312	18	1	control
177.917	Control C18	4644	18	1	control
183	Control C18	4517	18	1	control
188.083	Control C18	4461	18	1	control
193.167	Control C18	3994	18	1	control
198.25	Control C18	4033	18	1	control
0	Control C19	442	19	1	control
5.08333	Control C19	697	19	1	control
10.1667	Control C19	680	19	1	control
15.25	Control C19	708	19	1	control
20.3333	Control C19	793	19	1	control
25.4167	Control C19	798	19	1	control
30.5	Control C19	889	19	1	control
35.5833	Control C19	1169	19	1	control
40.6667	Control C19	1122	19	1	control
45.75	Control C19	858	19	1	control
50.8333	Control C19	866	19	1	control
55.9167	Control C19	1079	19	1	control
61	Control C19	1145	19	1	control
66.0833	Control C19	1126	19	1	control
71.1667	Control C19	1296	19	1	control
76.25	Control C19	1328	19	1	control
81.3333	Control C19	1313	19	1	control
86.4167	Control C19	1397	19	1	control
91.5	Control C19	1594	19	1	control
96.5833	Control C19	1359	19	1	control
101.667	Control C19	1530	19	1	control
106.75	Control C19	1658	19	1	control
111.833	Control C19	1674	19	1	control
116.917	Control C19	1754	19	1	control
122	Control C19	2140	19	1	control
127.083	Control C19	1887	19	1	control
132.167	Control C19	2320	19	1	control
137.25	Control C19	2601	19	1	control
142.333	Control C19	2956	19	1	control
147.417	Control C19	3319	19	1	control
152.5	Control C19	2891	19	1	control
157.583	Control C19	3255	19	1	control
162.667	Control C19	3321	19	1	control
167.75	Control C19	3892	19	1	control
172.833	Control C19	3946	19	1	control
177.917	Control C19	3404	19	1	control
183	Control C19	3695	19	1	control
188.083	Control C19	3662	19	1	control
193.167	Control C19	3872	19	1	control
198.25	Control C19	3735	19	1	control
0	Control C20	1804	20	1	control
5.08333	Control C20	2823	20	1	control
10.1667	Control C20	2821	20	1	control
15.25	Control C20	3291	20	1	control
20.3333	Control C20	3756	20	1	control
25.4167	Control C20	3583	20	1	control
30.5	Control C20	2886	20	1	control
35.5833	Control C20	2964	20	1	control
40.6667	Control C20	2463	20	1	control
45.75	Control C20	2475	20	1	control
50.8333	Control C20	2024	20	1	control
55.9167	Control C20	2619	20	1	control
61	Control C20	2168	20	1	control
66.0833	Control C20	1943	20	1	control
71.1667	Control C20	2244	20	1	control
76.25	Control C20	2275	20	1	control
81.3333	Control C20	2705	20	1	control
86.4167	Control C20	2404	20	1	control
91.5	Control C20	2658	20	1	control
96.5833	Control C20	3490	20	1	control
101.667	Control C20	3806	20	1	control
106.75	Control C20	3753	20	1	control
111.833	Control C20	3518	20	1	control
116.917	Control C20	3599	20	1	control
122	Control C20	4667	20	1	control
127.083	Control C20	4945	20	1	control
132.167	Control C20	5143	20	1	control
137.25	Control C20	5955	20	1	control
142.333	Control C20	6660	20	1	control
147.417	Control C20	6731	20	1	control
152.5	Control C20	8451	20	1	control
157.583	Control C20	9773	20	1	control
162.667	Control C20	10106	20	1	control
167.75	Control C20	10407	20	1	control
172.833	Control C20	10172	20	1	control
177.917	Control C20	9840	20	1	control
183	Control C20	7888	20	1	control
188.083	Control C20	8138	20	1	control
193.167	Control C20	8502	20	1	control
198.25	Control C20	9060	20	1	control
0	Sample X01	1168	1	1	sample
0	Sample X01	1097	1	2	sample
5.08333	Sample X01	940	1	1	sample
5.08333	Sample X01	1249	1	2	sample
10.1667	Sample X01	1151	1	1	sample
10.1667	Sample X01	1087	1	2	sample
15.25	Sample X01	1251	1	1	sample
15.25	Sample X01	1523	1	2	sample
20.3333	Sample X01	1512	1	1	sample
20.3333	Sample X01	1814	1	2	sample
25.4167	Sample X01	2053	1	1	sample
25.4167	Sample X01	2741	1	2	sample
30.5	Sample X01	3971	1	1	sample
30.5	Sample X01	4084	1	2	sample
35.5833	Sample X01	6334	1	1	sample
35.5833	Sample X01	6041	1	2	sample
40.6667	Sample X01	10791	1	1	sample
40.6667	Sample X01	9796	1	2	sample
45.75	Sample X01	19021	1	1	sample
45.75	Sample X01	14576	1	2	sample
50.8333	Sample X01	30126	1	1	sample
50.8333	Sample X01	22203	1	2	sample
55.9167	Sample X01	42957	1	1	sample
55.9167	Sample X01	33968	1	2	sample
61	Sample X01	55966	1	1	sample
61	Sample X01	42244	1	2	sample
66.0833	Sample X01	73137	1	1	sample
66.0833	Sample X01	51416	1	2	sample
71.1667	Sample X01	87898	1	1	sample
71.1667	Sample X01	65263	1	2	sample
76.25	Sample X01	97210	1	1	sample
76.25	Sample X01	72616	1	2	sample
81.3333	Sample X01	107512	1	1	sample
81.3333	Sample X01	82393	1	2	sample
86.4167	Sample X01	111546	1	1	sample
86.4167	Sample X01	90122	1	2	sample
91.5	Sample X01	111483	1	1	sample
91.5	Sample X01	93389	1	2	sample
96.5833	Sample X01	107515	1	1	sample
96.5833	Sample X01	93550	1	2	sample
101.667	Sample X01	104777	1	1	sample
101.667	Sample X01	93214	1	2	sample
106.75	Sample X01	95873	1	1	sample
106.75	Sample X01	90949	1	2	sample
111.833	Sample X01	89513	1	1	sample
111.833	Sample X01	86749	1	2	sample
116.917	Sample X01	81760	1	1	sample
116.917	Sample X01	83410	1	2	sample
122	Sample X01	74179	1	1	sample
122	Sample X01	76317	1	2	sample
127.083	Sample X01	67959	1	1	sample
127.083	Sample X01	72119	1	2	sample
132.167	Sample X01	64836	1	1	sample
132.167	Sample X01	68192	1	2	sample
137.25	Sample X01	58445	1	1	sample
137.25	Sample X01	62163	1	2	sample
142.333	Sample X01	53466	1	1	sample
142.333	Sample X01	62135	1	2	sample
147.417	Sample X01	51452	1	1	sample
147.417	Sample X01	58314	1	2	sample
152.5	Sample X01	45268	1	1	sample
152.5	Sample X01	54040	1	2	sample
157.583	Sample X01	41995	1	1	sample
157.583	Sample X01	50020	1	2	sample
162.667	Sample X01	38678	1	1	sample
162.667	Sample X01	48323	1	2	sample
167.75	Sample X01	36559	1	1	sample
167.75	Sample X01	46072	1	2	sample
172.833	Sample X01	31573	1	1	sample
172.833	Sample X01	45615	1	2	sample
177.917	Sample X01	30157	1	1	sample
177.917	Sample X01	40651	1	2	sample
183	Sample X01	30520	1	1	sample
183	Sample X01	38089	1	2	sample
188.083	Sample X01	26001	1	1	sample
188.083	Sample X01	34908	1	2	sample
193.167	Sample X01	26851	1	1	sample
193.167	Sample X01	33524	1	2	sample
198.25	Sample X01	26208	1	1	sample
198.25	Sample X01	31075	1	2	sample
0	Sample X02	1097	2	1	sample
0	Sample X02	759	2	2	sample
5.08333	Sample X02	1301	2	1	sample
5.08333	Sample X02	810	2	2	sample
10.1667	Sample X02	1749	2	1	sample
10.1667	Sample X02	1299	2	2	sample
15.25	Sample X02	1941	2	1	sample
15.25	Sample X02	1199	2	2	sample
20.3333	Sample X02	2567	2	1	sample
20.3333	Sample X02	1360	2	2	sample
25.4167	Sample X02	3209	2	1	sample
25.4167	Sample X02	1409	2	2	sample
30.5	Sample X02	4844	2	1	sample
30.5	Sample X02	2205	2	2	sample
35.5833	Sample X02	7554	2	1	sample
35.5833	Sample X02	2472	2	2	sample
40.6667	Sample X02	10463	2	1	sample
40.6667	Sample X02	3022	2	2	sample
45.75	Sample X02	13999	2	1	sample
45.75	Sample X02	3753	2	2	sample
50.8333	Sample X02	18347	2	1	sample
50.8333	Sample X02	5083	2	2	sample
55.9167	Sample X02	23282	2	1	sample
55.9167	Sample X02	8580	2	2	sample
61	Sample X02	28734	2	1	sample
61	Sample X02	10902	2	2	sample
66.0833	Sample X02	33765	2	1	sample
66.0833	Sample X02	13208	2	2	sample
71.1667	Sample X02	39430	2	1	sample
71.1667	Sample X02	14232	2	2	sample
76.25	Sample X02	46516	2	1	sample
76.25	Sample X02	17255	2	2	sample
81.3333	Sample X02	52234	2	1	sample
81.3333	Sample X02	22049	2	2	sample
86.4167	Sample X02	52634	2	1	sample
86.4167	Sample X02	23052	2	2	sample
91.5	Sample X02	55477	2	1	sample
91.5	Sample X02	23580	2	2	sample
96.5833	Sample X02	57535	2	1	sample
96.5833	Sample X02	26001	2	2	sample
101.667	Sample X02	60909	2	1	sample
101.667	Sample X02	30949	2	2	sample
106.75	Sample X02	61595	2	1	sample
106.75	Sample X02	31864	2	2	sample
111.833	Sample X02	60888	2	1	sample
111.833	Sample X02	31663	2	2	sample
116.917	Sample X02	58682	2	1	sample
116.917	Sample X02	33218	2	2	sample
122	Sample X02	58310	2	1	sample
122	Sample X02	33297	2	2	sample
127.083	Sample X02	57784	2	1	sample
127.083	Sample X02	35268	2	2	sample
132.167	Sample X02	55259	2	1	sample
132.167	Sample X02	35775	2	2	sample
137.25	Sample X02	53411	2	1	sample
137.25	Sample X02	34518	2	2	sample
142.333	Sample X02	50807	2	1	sample
142.333	Sample X02	35541	2	2	sample
147.417	Sample X02	47550	2	1	sample
147.417	Sample X02	36834	2	2	sample
152.5	Sample X02	46955	2	1	sample
152.5	Sample X02	33011	2	2	sample
157.583	Sample X02	46008	2	1	sample
157.583	Sample X02	31878	2	2	sample
162.667	Sample X02	42565	2	1	sample
162.667	Sample X02	33173	2	2	sample
167.75	Sample X02	40746	2	1	sample
167.75	Sample X02	30447	2	2	sample
172.833	Sample X02	40911	2	1	sample
172.833	Sample X02	29552	2	2	sample
177.917	Sample X02	37307	2	1	sample
177.917	Sample X02	29456	2	2	sample
183	Sample X02	34190	2	1	sample
183	Sample X02	29498	2	2	sample
188.083	Sample X02	32594	2	1	sample
188.083	Sample X02	29636	2	2	sample
193.167	Sample X02	31148	2	1	sample
193.167	Sample X02	29067	2	2	sample
198.25	Sample X02	29904	2	1	sample
198.25	Sample X02	27540	2	2	sample
0	Sample X03	365	3	1	sample
0	Sample X03	380	3	2	sample
5.08333	Sample X03	567	3	1	sample
5.08333	Sample X03	851	3	2	sample
10.1667	Sample X03	833	3	1	sample
10.1667	Sample X03	4317	3	2	sample
15.25	Sample X03	1010	3	1	sample
15.25	Sample X03	13904	3	2	sample
20.3333	Sample X03	1708	3	1	sample
20.3333	Sample X03	28350	3	2	sample
25.4167	Sample X03	2351	3	1	sample
25.4167	Sample X03	39877	3	2	sample
30.5	Sample X03	4367	3	1	sample
30.5	Sample X03	45793	3	2	sample
35.5833	Sample X03	6126	3	1	sample
35.5833	Sample X03	51343	3	2	sample
40.6667	Sample X03	9608	3	1	sample
40.6667	Sample X03	53393	3	2	sample
45.75	Sample X03	13984	3	1	sample
45.75	Sample X03	56920	3	2	sample
50.8333	Sample X03	20591	3	1	sample
50.8333	Sample X03	60480	3	2	sample
55.9167	Sample X03	29146	3	1	sample
55.9167	Sample X03	63998	3	2	sample
61	Sample X03	35816	3	1	sample
61	Sample X03	64192	3	2	sample
66.0833	Sample X03	42494	3	1	sample
66.0833	Sample X03	61622	3	2	sample
71.1667	Sample X03	47943	3	1	sample
71.1667	Sample X03	57379	3	2	sample
76.25	Sample X03	54700	3	1	sample
76.25	Sample X03	54592	3	2	sample
81.3333	Sample X03	58705	3	1	sample
81.3333	Sample X03	52150	3	2	sample
86.4167	Sample X03	60877	3	1	sample
86.4167	Sample X03	50579	3	2	sample
91.5	Sample X03	60140	3	1	sample
91.5	Sample X03	47682	3	2	sample
96.5833	Sample X03	60244	3	1	sample
96.5833	Sample X03	46769	3	2	sample
101.667	Sample X03	61935	3	1	sample
101.667	Sample X03	46061	3	2	sample
106.75	Sample X03	61473	3	1	sample
106.75	Sample X03	42697	3	2	sample
111.833	Sample X03	59082	3	1	sample
111.833	Sample X03	40318	3	2	sample
116.917	Sample X03	57451	3	1	sample
116.917	Sample X03	35760	3	2	sample
122	Sample X03	53963	3	1	sample
122	Sample X03	33858	3	2	sample
127.083	Sample X03	52248	3	1	sample
127.083	Sample X03	32087	3	2	sample
132.167	Sample X03	47826	3	1	sample
132.167	Sample X03	31832	3	2	sample
137.25	Sample X03	45414	3	1	sample
137.25	Sample X03	30008	3	2	sample
142.333	Sample X03	43923	3	1	sample
142.333	Sample X03	29023	3	2	sample
147.417	Sample X03	41147	3	1	sample
147.417	Sample X03	27836	3	2	sample
152.5	Sample X03	34866	3	1	sample
152.5	Sample X03	26355	3	2	sample
157.583	Sample X03	32473	3	1	sample
157.583	Sample X03	24867	3	2	sample
162.667	Sample X03	30481	3	1	sample
162.667	Sample X03	23452	3	2	sample
167.75	Sample X03	28586	3	1	sample
167.75	Sample X03	22673	3	2	sample
172.833	Sample X03	25061	3	1	sample
172.833	Sample X03	21285	3	2	sample
177.917	Sample X03	24011	3	1	sample
177.917	Sample X03	20031	3	2	sample
183	Sample X03	21814	3	1	sample
183	Sample X03	19772	3	2	sample
188.083	Sample X03	20224	3	1	sample
188.083	Sample X03	18122	3	2	sample
193.167	Sample X03	18967	3	1	sample
193.167	Sample X03	18166	3	2	sample
198.25	Sample X03	17416	3	1	sample
198.25	Sample X03	17356	3	2	sample
0	Sample X04	454	4	1	sample
0	Sample X04	413	4	2	sample
5.08333	Sample X04	537	4	1	sample
5.08333	Sample X04	584	4	2	sample
10.1667	Sample X04	455	4	1	sample
10.1667	Sample X04	794	4	2	sample
15.25	Sample X04	439	4	1	sample
15.25	Sample X04	1218	4	2	sample
20.3333	Sample X04	531	4	1	sample
20.3333	Sample X04	1928	4	2	sample
25.4167	Sample X04	622	4	1	sample
25.4167	Sample X04	3421	4	2	sample
30.5	Sample X04	730	4	1	sample
30.5	Sample X04	5095	4	2	sample
35.5833	Sample X04	1079	4	1	sample
35.5833	Sample X04	7613	4	2	sample
40.6667	Sample X04	1760	4	1	sample
40.6667	Sample X04	9424	4	2	sample
45.75	Sample X04	2152	4	1	sample
45.75	Sample X04	12625	4	2	sample
50.8333	Sample X04	3883	4	1	sample
50.8333	Sample X04	15798	4	2	sample
55.9167	Sample X04	5027	4	1	sample
55.9167	Sample X04	21125	4	2	sample
61	Sample X04	7463	4	1	sample
61	Sample X04	24410	4	2	sample
66.0833	Sample X04	10744	4	1	sample
66.0833	Sample X04	30118	4	2	sample
71.1667	Sample X04	15485	4	1	sample
71.1667	Sample X04	32261	4	2	sample
76.25	Sample X04	19122	4	1	sample
76.25	Sample X04	35391	4	2	sample
81.3333	Sample X04	24003	4	1	sample
81.3333	Sample X04	37507	4	2	sample
86.4167	Sample X04	27489	4	1	sample
86.4167	Sample X04	39002	4	2	sample
91.5	Sample X04	29784	4	1	sample
91.5	Sample X04	40139	4	2	sample
96.5833	Sample X04	32180	4	1	sample
96.5833	Sample X04	40645	4	2	sample
101.667	Sample X04	33740	4	1	sample
101.667	Sample X04	38989	4	2	sample
106.75	Sample X04	35825	4	1	sample
106.75	Sample X04	37420	4	2	sample
111.833	Sample X04	35093	4	1	sample
111.833	Sample X04	35110	4	2	sample
116.917	Sample X04	34217	4	1	sample
116.917	Sample X04	34572	4	2	sample
122	Sample X04	31893	4	1	sample
122	Sample X04	32818	4	2	sample
127.083	Sample X04	29702	4	1	sample
127.083	Sample X04	29987	4	2	sample
132.167	Sample X04	29384	4	1	sample
132.167	Sample X04	28602	4	2	sample
137.25	Sample X04	26576	4	1	sample
137.25	Sample X04	26087	4	2	sample
142.333	Sample X04	24448	4	1	sample
142.333	Sample X04	25319	4	2	sample
147.417	Sample X04	21921	4	1	sample
147.417	Sample X04	23665	4	2	sample
152.5	Sample X04	21404	4	1	sample
152.5	Sample X04	21979	4	2	sample
157.583	Sample X04	19522	4	1	sample
157.583	Sample X04	20810	4	2	sample
162.667	Sample X04	18157	4	1	sample
162.667	Sample X04	18953	4	2	sample
167.75	Sample X04	18404	4	1	sample
167.75	Sample X04	17914	4	2	sample
172.833	Sample X04	18125	4	1	sample
172.833	Sample X04	16789	4	2	sample
177.917	Sample X04	16790	4	1	sample
177.917	Sample X04	15730	4	2	sample
183	Sample X04	15417	4	1	sample
183	Sample X04	14899	4	2	sample
188.083	Sample X04	14612	4	1	sample
188.083	Sample X04	13923	4	2	sample
193.167	Sample X04	13706	4	1	sample
193.167	Sample X04	13718	4	2	sample
198.25	Sample X04	12752	4	1	sample
198.25	Sample X04	12172	4	2	sample
0	Sample X05	469	5	1	sample
0	Sample X05	555	5	2	sample
5.08333	Sample X05	466	5	1	sample
5.08333	Sample X05	457	5	2	sample
10.1667	Sample X05	612	5	1	sample
10.1667	Sample X05	560	5	2	sample
15.25	Sample X05	666	5	1	sample
15.25	Sample X05	616	5	2	sample
20.3333	Sample X05	807	5	1	sample
20.3333	Sample X05	638	5	2	sample
25.4167	Sample X05	1423	5	1	sample
25.4167	Sample X05	870	5	2	sample
30.5	Sample X05	1524	5	1	sample
30.5	Sample X05	1423	5	2	sample
35.5833	Sample X05	2027	5	1	sample
35.5833	Sample X05	1867	5	2	sample
40.6667	Sample X05	2700	5	1	sample
40.6667	Sample X05	2065	5	2	sample
45.75	Sample X05	3173	5	1	sample
45.75	Sample X05	2749	5	2	sample
50.8333	Sample X05	3977	5	1	sample
50.8333	Sample X05	3194	5	2	sample
55.9167	Sample X05	4963	5	1	sample
55.9167	Sample X05	3692	5	2	sample
61	Sample X05	6153	5	1	sample
61	Sample X05	4060	5	2	sample
66.0833	Sample X05	6770	5	1	sample
66.0833	Sample X05	4364	5	2	sample
71.1667	Sample X05	8387	5	1	sample
71.1667	Sample X05	4717	5	2	sample
76.25	Sample X05	9805	5	1	sample
76.25	Sample X05	5992	5	2	sample
81.3333	Sample X05	10630	5	1	sample
81.3333	Sample X05	6670	5	2	sample
86.4167	Sample X05	10388	5	1	sample
86.4167	Sample X05	7385	5	2	sample
91.5	Sample X05	10846	5	1	sample
91.5	Sample X05	6586	5	2	sample
96.5833	Sample X05	10969	5	1	sample
96.5833	Sample X05	7205	5	2	sample
101.667	Sample X05	11130	5	1	sample
101.667	Sample X05	7599	5	2	sample
106.75	Sample X05	10291	5	1	sample
106.75	Sample X05	7689	5	2	sample
111.833	Sample X05	9830	5	1	sample
111.833	Sample X05	7203	5	2	sample
116.917	Sample X05	9780	5	1	sample
116.917	Sample X05	7417	5	2	sample
122	Sample X05	9378	5	1	sample
122	Sample X05	7153	5	2	sample
127.083	Sample X05	9256	5	1	sample
127.083	Sample X05	7278	5	2	sample
132.167	Sample X05	9501	5	1	sample
132.167	Sample X05	6296	5	2	sample
137.25	Sample X05	8295	5	1	sample
137.25	Sample X05	6217	5	2	sample
142.333	Sample X05	7488	5	1	sample
142.333	Sample X05	6691	5	2	sample
147.417	Sample X05	6611	5	1	sample
147.417	Sample X05	6126	5	2	sample
152.5	Sample X05	7177	5	1	sample
152.5	Sample X05	5691	5	2	sample
157.583	Sample X05	6925	5	1	sample
157.583	Sample X05	6330	5	2	sample
162.667	Sample X05	6304	5	1	sample
162.667	Sample X05	6267	5	2	sample
167.75	Sample X05	7108	5	1	sample
167.75	Sample X05	5994	5	2	sample
172.833	Sample X05	5893	5	1	sample
172.833	Sample X05	5461	5	2	sample
177.917	Sample X05	5243	5	1	sample
177.917	Sample X05	5160	5	2	sample
183	Sample X05	5012	5	1	sample
183	Sample X05	5219	5	2	sample
188.083	Sample X05	5111	5	1	sample
188.083	Sample X05	4821	5	2	sample
193.167	Sample X05	4569	5	1	sample
193.167	Sample X05	4709	5	2	sample
198.25	Sample X05	4683	5	1	sample
198.25	Sample X05	4531	5	2	sample
0	Sample X06	924	6	1	sample
0	Sample X06	968	6	2	sample
5.08333	Sample X06	1241	6	1	sample
5.08333	Sample X06	998	6	2	sample
10.1667	Sample X06	1299	6	1	sample
10.1667	Sample X06	1235	6	2	sample
15.25	Sample X06	1753	6	1	sample
15.25	Sample X06	1057	6	2	sample
20.3333	Sample X06	1623	6	1	sample
20.3333	Sample X06	1180	6	2	sample
25.4167	Sample X06	1517	6	1	sample
25.4167	Sample X06	1457	6	2	sample
30.5	Sample X06	1326	6	1	sample
30.5	Sample X06	1927	6	2	sample
35.5833	Sample X06	1742	6	1	sample
35.5833	Sample X06	1910	6	2	sample
40.6667	Sample X06	1498	6	1	sample
40.6667	Sample X06	2365	6	2	sample
45.75	Sample X06	1486	6	1	sample
45.75	Sample X06	2947	6	2	sample
50.8333	Sample X06	1564	6	1	sample
50.8333	Sample X06	3865	6	2	sample
55.9167	Sample X06	1538	6	1	sample
55.9167	Sample X06	4737	6	2	sample
61	Sample X06	1613	6	1	sample
61	Sample X06	5266	6	2	sample
66.0833	Sample X06	1773	6	1	sample
66.0833	Sample X06	6932	6	2	sample
71.1667	Sample X06	1658	6	1	sample
71.1667	Sample X06	9519	6	2	sample
76.25	Sample X06	2121	6	1	sample
76.25	Sample X06	11332	6	2	sample
81.3333	Sample X06	2356	6	1	sample
81.3333	Sample X06	12478	6	2	sample
86.4167	Sample X06	2585	6	1	sample
86.4167	Sample X06	16389	6	2	sample
91.5	Sample X06	2936	6	1	sample
91.5	Sample X06	19745	6	2	sample
96.5833	Sample X06	3619	6	1	sample
96.5833	Sample X06	22512	6	2	sample
101.667	Sample X06	3908	6	1	sample
101.667	Sample X06	25505	6	2	sample
106.75	Sample X06	3817	6	1	sample
106.75	Sample X06	26223	6	2	sample
111.833	Sample X06	3842	6	1	sample
111.833	Sample X06	26915	6	2	sample
116.917	Sample X06	4199	6	1	sample
116.917	Sample X06	28507	6	2	sample
122	Sample X06	4440	6	1	sample
122	Sample X06	29571	6	2	sample
127.083	Sample X06	4548	6	1	sample
127.083	Sample X06	30037	6	2	sample
132.167	Sample X06	4233	6	1	sample
132.167	Sample X06	29941	6	2	sample
137.25	Sample X06	4063	6	1	sample
137.25	Sample X06	29839	6	2	sample
142.333	Sample X06	3792	6	1	sample
142.333	Sample X06	28426	6	2	sample
147.417	Sample X06	3766	6	1	sample
147.417	Sample X06	27243	6	2	sample
152.5	Sample X06	4021	6	1	sample
152.5	Sample X06	27084	6	2	sample
157.583	Sample X06	3763	6	1	sample
157.583	Sample X06	26674	6	2	sample
162.667	Sample X06	3597	6	1	sample
162.667	Sample X06	25483	6	2	sample
167.75	Sample X06	3442	6	1	sample
167.75	Sample X06	25175	6	2	sample
172.833	Sample X06	3501	6	1	sample
172.833	Sample X06	23705	6	2	sample
177.917	Sample X06	3396	6	1	sample
177.917	Sample X06	21329	6	2	sample
183	Sample X06	3414	6	1	sample
183	Sample X06	21143	6	2	sample
188.083	Sample X06	3537	6	1	sample
188.083	Sample X06	20589	6	2	sample
193.167	Sample X06	3133	6	1	sample
193.167	Sample X06	20126	6	2	sample
198.25	Sample X06	3543	6	1	sample
198.25	Sample X06	19070	6	2	sample
0	Sample X07	733	7	1	sample
0	Sample X07	726	7	2	sample
5.08333	Sample X07	663	7	1	sample
5.08333	Sample X07	817	7	2	sample
10.1667	Sample X07	645	7	1	sample
10.1667	Sample X07	1006	7	2	sample
15.25	Sample X07	803	7	1	sample
15.25	Sample X07	1330	7	2	sample
20.3333	Sample X07	900	7	1	sample
20.3333	Sample X07	1515	7	2	sample
25.4167	Sample X07	989	7	1	sample
25.4167	Sample X07	1591	7	2	sample
30.5	Sample X07	1473	7	1	sample
30.5	Sample X07	2625	7	2	sample
35.5833	Sample X07	2045	7	1	sample
35.5833	Sample X07	3656	7	2	sample
40.6667	Sample X07	2723	7	1	sample
40.6667	Sample X07	5394	7	2	sample
45.75	Sample X07	4321	7	1	sample
45.75	Sample X07	7536	7	2	sample
50.8333	Sample X07	6512	7	1	sample
50.8333	Sample X07	10311	7	2	sample
55.9167	Sample X07	9452	7	1	sample
55.9167	Sample X07	13202	7	2	sample
61	Sample X07	12165	7	1	sample
61	Sample X07	16519	7	2	sample
66.0833	Sample X07	16075	7	1	sample
66.0833	Sample X07	21103	7	2	sample
71.1667	Sample X07	19836	7	1	sample
71.1667	Sample X07	26106	7	2	sample
76.25	Sample X07	24420	7	1	sample
76.25	Sample X07	29448	7	2	sample
81.3333	Sample X07	27528	7	1	sample
81.3333	Sample X07	33403	7	2	sample
86.4167	Sample X07	28694	7	1	sample
86.4167	Sample X07	35483	7	2	sample
91.5	Sample X07	29975	7	1	sample
91.5	Sample X07	35350	7	2	sample
96.5833	Sample X07	31550	7	1	sample
96.5833	Sample X07	37717	7	2	sample
101.667	Sample X07	31220	7	1	sample
101.667	Sample X07	38195	7	2	sample
106.75	Sample X07	30854	7	1	sample
106.75	Sample X07	37704	7	2	sample
111.833	Sample X07	31426	7	1	sample
111.833	Sample X07	37587	7	2	sample
116.917	Sample X07	28537	7	1	sample
116.917	Sample X07	38121	7	2	sample
122	Sample X07	29370	7	1	sample
122	Sample X07	36042	7	2	sample
127.083	Sample X07	28205	7	1	sample
127.083	Sample X07	33810	7	2	sample
132.167	Sample X07	26849	7	1	sample
132.167	Sample X07	33185	7	2	sample
137.25	Sample X07	26222	7	1	sample
137.25	Sample X07	31467	7	2	sample
142.333	Sample X07	25721	7	1	sample
142.333	Sample X07	30843	7	2	sample
147.417	Sample X07	24579	7	1	sample
147.417	Sample X07	30026	7	2	sample
152.5	Sample X07	22338	7	1	sample
152.5	Sample X07	27655	7	2	sample
157.583	Sample X07	20414	7	1	sample
157.583	Sample X07	25350	7	2	sample
162.667	Sample X07	21285	7	1	sample
162.667	Sample X07	24173	7	2	sample
167.75	Sample X07	19874	7	1	sample
167.75	Sample X07	23226	7	2	sample
172.833	Sample X07	17368	7	1	sample
172.833	Sample X07	21128	7	2	sample
177.917	Sample X07	18120	7	1	sample
177.917	Sample X07	19719	7	2	sample
183	Sample X07	16653	7	1	sample
183	Sample X07	18128	7	2	sample
188.083	Sample X07	15252	7	1	sample
188.083	Sample X07	17703	7	2	sample
193.167	Sample X07	15353	7	1	sample
193.167	Sample X07	16443	7	2	sample
198.25	Sample X07	13531	7	1	sample
198.25	Sample X07	15599	7	2	sample
0	Sample X08	718	8	1	sample
0	Sample X08	759	8	2	sample
5.08333	Sample X08	839	8	1	sample
5.08333	Sample X08	1488	8	2	sample
10.1667	Sample X08	1075	8	1	sample
10.1667	Sample X08	1735	8	2	sample
15.25	Sample X08	1283	8	1	sample
15.25	Sample X08	1500	8	2	sample
20.3333	Sample X08	1763	8	1	sample
20.3333	Sample X08	1548	8	2	sample
25.4167	Sample X08	2177	8	1	sample
25.4167	Sample X08	2006	8	2	sample
30.5	Sample X08	3016	8	1	sample
30.5	Sample X08	2174	8	2	sample
35.5833	Sample X08	4288	8	1	sample
35.5833	Sample X08	2715	8	2	sample
40.6667	Sample X08	6012	8	1	sample
40.6667	Sample X08	3665	8	2	sample
45.75	Sample X08	7744	8	1	sample
45.75	Sample X08	4693	8	2	sample
50.8333	Sample X08	11342	8	1	sample
50.8333	Sample X08	5905	8	2	sample
55.9167	Sample X08	14462	8	1	sample
55.9167	Sample X08	6900	8	2	sample
61	Sample X08	17411	8	1	sample
61	Sample X08	9677	8	2	sample
66.0833	Sample X08	20114	8	1	sample
66.0833	Sample X08	12147	8	2	sample
71.1667	Sample X08	21296	8	1	sample
71.1667	Sample X08	14378	8	2	sample
76.25	Sample X08	23670	8	1	sample
76.25	Sample X08	17587	8	2	sample
81.3333	Sample X08	25126	8	1	sample
81.3333	Sample X08	20087	8	2	sample
86.4167	Sample X08	25651	8	1	sample
86.4167	Sample X08	21069	8	2	sample
91.5	Sample X08	25708	8	1	sample
91.5	Sample X08	23321	8	2	sample
96.5833	Sample X08	26991	8	1	sample
96.5833	Sample X08	23823	8	2	sample
101.667	Sample X08	26942	8	1	sample
101.667	Sample X08	22315	8	2	sample
106.75	Sample X08	24802	8	1	sample
106.75	Sample X08	23359	8	2	sample
111.833	Sample X08	24786	8	1	sample
111.833	Sample X08	23568	8	2	sample
116.917	Sample X08	24524	8	1	sample
116.917	Sample X08	21577	8	2	sample
122	Sample X08	23909	8	1	sample
122	Sample X08	20824	8	2	sample
127.083	Sample X08	21921	8	1	sample
127.083	Sample X08	21383	8	2	sample
132.167	Sample X08	21277	8	1	sample
132.167	Sample X08	20421	8	2	sample
137.25	Sample X08	21195	8	1	sample
137.25	Sample X08	20043	8	2	sample
142.333	Sample X08	19479	8	1	sample
142.333	Sample X08	19626	8	2	sample
147.417	Sample X08	16745	8	1	sample
147.417	Sample X08	17938	8	2	sample
152.5	Sample X08	15173	8	1	sample
152.5	Sample X08	17898	8	2	sample
157.583	Sample X08	14633	8	1	sample
157.583	Sample X08	18190	8	2	sample
162.667	Sample X08	13954	8	1	sample
162.667	Sample X08	18083	8	2	sample
167.75	Sample X08	13519	8	1	sample
167.75	Sample X08	17612	8	2	sample
172.833	Sample X08	12263	8	1	sample
172.833	Sample X08	15767	8	2	sample
177.917	Sample X08	11368	8	1	sample
177.917	Sample X08	14594	8	2	sample
183	Sample X08	11880	8	1	sample
183	Sample X08	14124	8	2	sample
188.083	Sample X08	10216	8	1	sample
188.083	Sample X08	12614	8	2	sample
193.167	Sample X08	9320	8	1	sample
193.167	Sample X08	12540	8	2	sample
198.25	Sample X08	9252	8	1	sample
198.25	Sample X08	10761	8	2	sample
0	Sample X09	408	9	1	sample
0	Sample X09	512	9	2	sample
5.08333	Sample X09	393	9	1	sample
5.08333	Sample X09	653	9	2	sample
10.1667	Sample X09	427	9	1	sample
10.1667	Sample X09	639	9	2	sample
15.25	Sample X09	940	9	1	sample
15.25	Sample X09	979	9	2	sample
20.3333	Sample X09	653	9	1	sample
20.3333	Sample X09	946	9	2	sample
25.4167	Sample X09	868	9	1	sample
25.4167	Sample X09	1272	9	2	sample
30.5	Sample X09	1364	9	1	sample
30.5	Sample X09	1402	9	2	sample
35.5833	Sample X09	1632	9	1	sample
35.5833	Sample X09	1846	9	2	sample
40.6667	Sample X09	1972	9	1	sample
40.6667	Sample X09	1968	9	2	sample
45.75	Sample X09	2573	9	1	sample
45.75	Sample X09	2376	9	2	sample
50.8333	Sample X09	3444	9	1	sample
50.8333	Sample X09	3371	9	2	sample
55.9167	Sample X09	4607	9	1	sample
55.9167	Sample X09	3403	9	2	sample
61	Sample X09	5345	9	1	sample
61	Sample X09	4122	9	2	sample
66.0833	Sample X09	6722	9	1	sample
66.0833	Sample X09	4654	9	2	sample
71.1667	Sample X09	7852	9	1	sample
71.1667	Sample X09	4794	9	2	sample
76.25	Sample X09	8236	9	1	sample
76.25	Sample X09	4798	9	2	sample
81.3333	Sample X09	8787	9	1	sample
81.3333	Sample X09	5076	9	2	sample
86.4167	Sample X09	9028	9	1	sample
86.4167	Sample X09	5393	9	2	sample
91.5	Sample X09	9547	9	1	sample
91.5	Sample X09	5899	9	2	sample
96.5833	Sample X09	9211	9	1	sample
96.5833	Sample X09	5923	9	2	sample
101.667	Sample X09	9234	9	1	sample
101.667	Sample X09	5685	9	2	sample
106.75	Sample X09	9963	9	1	sample
106.75	Sample X09	6577	9	2	sample
111.833	Sample X09	9130	9	1	sample
111.833	Sample X09	5938	9	2	sample
116.917	Sample X09	8189	9	1	sample
116.917	Sample X09	6001	9	2	sample
122	Sample X09	8470	9	1	sample
122	Sample X09	5872	9	2	sample
127.083	Sample X09	8166	9	1	sample
127.083	Sample X09	6560	9	2	sample
132.167	Sample X09	7687	9	1	sample
132.167	Sample X09	6375	9	2	sample
137.25	Sample X09	6892	9	1	sample
137.25	Sample X09	6436	9	2	sample
142.333	Sample X09	7193	9	1	sample
142.333	Sample X09	6111	9	2	sample
147.417	Sample X09	7092	9	1	sample
147.417	Sample X09	5836	9	2	sample
152.5	Sample X09	6761	9	1	sample
152.5	Sample X09	5380	9	2	sample
157.583	Sample X09	6157	9	1	sample
157.583	Sample X09	6031	9	2	sample
162.667	Sample X09	5598	9	1	sample
162.667	Sample X09	5374	9	2	sample
167.75	Sample X09	5422	9	1	sample
167.75	Sample X09	5554	9	2	sample
172.833	Sample X09	5154	9	1	sample
172.833	Sample X09	5322	9	2	sample
177.917	Sample X09	5481	9	1	sample
177.917	Sample X09	5770	9	2	sample
183	Sample X09	4318	9	1	sample
183	Sample X09	5080	9	2	sample
188.083	Sample X09	4571	9	1	sample
188.083	Sample X09	4779	9	2	sample
193.167	Sample X09	4743	9	1	sample
193.167	Sample X09	4716	9	2	sample
198.25	Sample X09	4606	9	1	sample
198.25	Sample X09	4352	9	2	sample
0	Sample X10	606	10	1	sample
0	Sample X10	513	10	2	sample
5.08333	Sample X10	587	10	1	sample
5.08333	Sample X10	667	10	2	sample
10.1667	Sample X10	827	10	1	sample
10.1667	Sample X10	868	10	2	sample
15.25	Sample X10	888	10	1	sample
15.25	Sample X10	1348	10	2	sample
20.3333	Sample X10	908	10	1	sample
20.3333	Sample X10	3130	10	2	sample
25.4167	Sample X10	1512	10	1	sample
25.4167	Sample X10	4236	10	2	sample
30.5	Sample X10	2009	10	1	sample
30.5	Sample X10	6177	10	2	sample
35.5833	Sample X10	3569	10	1	sample
35.5833	Sample X10	9185	10	2	sample
40.6667	Sample X10	5235	10	1	sample
40.6667	Sample X10	13667	10	2	sample
45.75	Sample X10	7755	10	1	sample
45.75	Sample X10	20707	10	2	sample
50.8333	Sample X10	11626	10	1	sample
50.8333	Sample X10	27229	10	2	sample
55.9167	Sample X10	17912	10	1	sample
55.9167	Sample X10	33489	10	2	sample
61	Sample X10	22602	10	1	sample
61	Sample X10	38989	10	2	sample
66.0833	Sample X10	28041	10	1	sample
66.0833	Sample X10	47669	10	2	sample
71.1667	Sample X10	36374	10	1	sample
71.1667	Sample X10	52212	10	2	sample
76.25	Sample X10	41970	10	1	sample
76.25	Sample X10	55411	10	2	sample
81.3333	Sample X10	44121	10	1	sample
81.3333	Sample X10	58333	10	2	sample
86.4167	Sample X10	47432	10	1	sample
86.4167	Sample X10	60681	10	2	sample
91.5	Sample X10	51184	10	1	sample
91.5	Sample X10	62436	10	2	sample
96.5833	Sample X10	53007	10	1	sample
96.5833	Sample X10	63636	10	2	sample
101.667	Sample X10	52757	10	1	sample
101.667	Sample X10	61361	10	2	sample
106.75	Sample X10	50259	10	1	sample
106.75	Sample X10	60957	10	2	sample
111.833	Sample X10	47092	10	1	sample
111.833	Sample X10	63110	10	2	sample
116.917	Sample X10	44514	10	1	sample
116.917	Sample X10	60097	10	2	sample
122	Sample X10	43148	10	1	sample
122	Sample X10	55702	10	2	sample
127.083	Sample X10	44518	10	1	sample
127.083	Sample X10	54170	10	2	sample
132.167	Sample X10	40864	10	1	sample
132.167	Sample X10	52955	10	2	sample
137.25	Sample X10	40376	10	1	sample
137.25	Sample X10	50470	10	2	sample
142.333	Sample X10	36968	10	1	sample
142.333	Sample X10	47721	10	2	sample
147.417	Sample X10	34612	10	1	sample
147.417	Sample X10	46685	10	2	sample
152.5	Sample X10	32387	10	1	sample
152.5	Sample X10	43936	10	2	sample
157.583	Sample X10	32330	10	1	sample
157.583	Sample X10	41498	10	2	sample
162.667	Sample X10	31391	10	1	sample
162.667	Sample X10	38509	10	2	sample
167.75	Sample X10	28723	10	1	sample
167.75	Sample X10	35417	10	2	sample
172.833	Sample X10	27218	10	1	sample
172.833	Sample X10	33925	10	2	sample
177.917	Sample X10	26848	10	1	sample
177.917	Sample X10	32293	10	2	sample
183	Sample X10	26125	10	1	sample
183	Sample X10	29457	10	2	sample
188.083	Sample X10	25064	10	1	sample
188.083	Sample X10	27998	10	2	sample
193.167	Sample X10	23758	10	1	sample
193.167	Sample X10	25553	10	2	sample
198.25	Sample X10	21179	10	1	sample
198.25	Sample X10	25333	10	2	sample
0	Sample X11	916	11	1	sample
0	Sample X11	1124	11	2	sample
5.08333	Sample X11	1216	11	1	sample
5.08333	Sample X11	1605	11	2	sample
10.1667	Sample X11	1423	11	1	sample
10.1667	Sample X11	2238	11	2	sample
15.25	Sample X11	2406	11	1	sample
15.25	Sample X11	4003	11	2	sample
20.3333	Sample X11	3268	11	1	sample
20.3333	Sample X11	7299	11	2	sample
25.4167	Sample X11	3680	11	1	sample
25.4167	Sample X11	12897	11	2	sample
30.5	Sample X11	5049	11	1	sample
30.5	Sample X11	22582	11	2	sample
35.5833	Sample X11	8549	11	1	sample
35.5833	Sample X11	37279	11	2	sample
40.6667	Sample X11	14192	11	1	sample
40.6667	Sample X11	57533	11	2	sample
45.75	Sample X11	26757	11	1	sample
45.75	Sample X11	84416	11	2	sample
50.8333	Sample X11	40702	11	1	sample
50.8333	Sample X11	113155	11	2	sample
55.9167	Sample X11	60700	11	1	sample
55.9167	Sample X11	140961	11	2	sample
61	Sample X11	86084	11	1	sample
61	Sample X11	174005	11	2	sample
66.0833	Sample X11	112410	11	1	sample
66.0833	Sample X11	201725	11	2	sample
71.1667	Sample X11	138905	11	1	sample
71.1667	Sample X11	216501	11	2	sample
76.25	Sample X11	156806	11	1	sample
76.25	Sample X11	224389	11	2	sample
81.3333	Sample X11	168648	11	1	sample
81.3333	Sample X11	227065	11	2	sample
86.4167	Sample X11	174538	11	1	sample
86.4167	Sample X11	219996	11	2	sample
91.5	Sample X11	177692	11	1	sample
91.5	Sample X11	204057	11	2	sample
96.5833	Sample X11	171338	11	1	sample
96.5833	Sample X11	187846	11	2	sample
101.667	Sample X11	167251	11	1	sample
101.667	Sample X11	168172	11	2	sample
106.75	Sample X11	153223	11	1	sample
106.75	Sample X11	151682	11	2	sample
111.833	Sample X11	142208	11	1	sample
111.833	Sample X11	134291	11	2	sample
116.917	Sample X11	122636	11	1	sample
116.917	Sample X11	112787	11	2	sample
122	Sample X11	110185	11	1	sample
122	Sample X11	100342	11	2	sample
127.083	Sample X11	95612	11	1	sample
127.083	Sample X11	91203	11	2	sample
132.167	Sample X11	82831	11	1	sample
132.167	Sample X11	80693	11	2	sample
137.25	Sample X11	74388	11	1	sample
137.25	Sample X11	69728	11	2	sample
142.333	Sample X11	65448	11	1	sample
142.333	Sample X11	60537	11	2	sample
147.417	Sample X11	58303	11	1	sample
147.417	Sample X11	54711	11	2	sample
152.5	Sample X11	51567	11	1	sample
152.5	Sample X11	50053	11	2	sample
157.583	Sample X11	48010	11	1	sample
157.583	Sample X11	45843	11	2	sample
162.667	Sample X11	42233	11	1	sample
162.667	Sample X11	40577	11	2	sample
167.75	Sample X11	38459	11	1	sample
167.75	Sample X11	36542	11	2	sample
172.833	Sample X11	35654	11	1	sample
172.833	Sample X11	34202	11	2	sample
177.917	Sample X11	33819	11	1	sample
177.917	Sample X11	32051	11	2	sample
183	Sample X11	30816	11	1	sample
183	Sample X11	28858	11	2	sample
188.083	Sample X11	28729	11	1	sample
188.083	Sample X11	27861	11	2	sample
193.167	Sample X11	28030	11	1	sample
193.167	Sample X11	25569	11	2	sample
198.25	Sample X11	25786	11	1	sample
198.25	Sample X11	24081	11	2	sample
0	Sample X12	534	12	1	sample
0	Sample X12	584	12	2	sample
5.08333	Sample X12	561	12	1	sample
5.08333	Sample X12	696	12	2	sample
10.1667	Sample X12	650	12	1	sample
10.1667	Sample X12	800	12	2	sample
15.25	Sample X12	687	12	1	sample
15.25	Sample X12	973	12	2	sample
20.3333	Sample X12	789	12	1	sample
20.3333	Sample X12	1219	12	2	sample
25.4167	Sample X12	816	12	1	sample
25.4167	Sample X12	1402	12	2	sample
30.5	Sample X12	1305	12	1	sample
30.5	Sample X12	1701	12	2	sample
35.5833	Sample X12	1464	12	1	sample
35.5833	Sample X12	2432	12	2	sample
40.6667	Sample X12	1559	12	1	sample
40.6667	Sample X12	2318	12	2	sample
45.75	Sample X12	1965	12	1	sample
45.75	Sample X12	2741	12	2	sample
50.8333	Sample X12	2090	12	1	sample
50.8333	Sample X12	2992	12	2	sample
55.9167	Sample X12	2435	12	1	sample
55.9167	Sample X12	2893	12	2	sample
61	Sample X12	2994	12	1	sample
61	Sample X12	3110	12	2	sample
66.0833	Sample X12	3882	12	1	sample
66.0833	Sample X12	3729	12	2	sample
71.1667	Sample X12	4157	12	1	sample
71.1667	Sample X12	4102	12	2	sample
76.25	Sample X12	5167	12	1	sample
76.25	Sample X12	4157	12	2	sample
81.3333	Sample X12	4873	12	1	sample
81.3333	Sample X12	4451	12	2	sample
86.4167	Sample X12	5303	12	1	sample
86.4167	Sample X12	4621	12	2	sample
91.5	Sample X12	5809	12	1	sample
91.5	Sample X12	4917	12	2	sample
96.5833	Sample X12	5758	12	1	sample
96.5833	Sample X12	5453	12	2	sample
101.667	Sample X12	6046	12	1	sample
101.667	Sample X12	5885	12	2	sample
106.75	Sample X12	6471	12	1	sample
106.75	Sample X12	6032	12	2	sample
111.833	Sample X12	6126	12	1	sample
111.833	Sample X12	6123	12	2	sample
116.917	Sample X12	7004	12	1	sample
116.917	Sample X12	6275	12	2	sample
122	Sample X12	7520	12	1	sample
122	Sample X12	6054	12	2	sample
127.083	Sample X12	7576	12	1	sample
127.083	Sample X12	6750	12	2	sample
132.167	Sample X12	6937	12	1	sample
132.167	Sample X12	6670	12	2	sample
137.25	Sample X12	6819	12	1	sample
137.25	Sample X12	6414	12	2	sample
142.333	Sample X12	7787	12	1	sample
142.333	Sample X12	6772	12	2	sample
147.417	Sample X12	7585	12	1	sample
147.417	Sample X12	7225	12	2	sample
152.5	Sample X12	6826	12	1	sample
152.5	Sample X12	7878	12	2	sample
157.583	Sample X12	6654	12	1	sample
157.583	Sample X12	7735	12	2	sample
162.667	Sample X12	6504	12	1	sample
162.667	Sample X12	8383	12	2	sample
167.75	Sample X12	6601	12	1	sample
167.75	Sample X12	7298	12	2	sample
172.833	Sample X12	6401	12	1	sample
172.833	Sample X12	7384	12	2	sample
177.917	Sample X12	5987	12	1	sample
177.917	Sample X12	6638	12	2	sample
183	Sample X12	5995	12	1	sample
183	Sample X12	6711	12	2	sample
188.083	Sample X12	5379	12	1	sample
188.083	Sample X12	6766	12	2	sample
193.167	Sample X12	4977	12	1	sample
193.167	Sample X12	6760	12	2	sample
198.25	Sample X12	5100	12	1	sample
198.25	Sample X12	6027	12	2	sample
0	Sample X13	1315	13	1	sample
0	Sample X13	1498	13	2	sample
5.08333	Sample X13	1428	13	1	sample
5.08333	Sample X13	1970	13	2	sample
10.1667	Sample X13	1500	13	1	sample
10.1667	Sample X13	1966	13	2	sample
15.25	Sample X13	2136	13	1	sample
15.25	Sample X13	2113	13	2	sample
20.3333	Sample X13	1970	13	1	sample
20.3333	Sample X13	2281	13	2	sample
25.4167	Sample X13	2111	13	1	sample
25.4167	Sample X13	3394	13	2	sample
30.5	Sample X13	2083	13	1	sample
30.5	Sample X13	3951	13	2	sample
35.5833	Sample X13	2692	13	1	sample
35.5833	Sample X13	4300	13	2	sample
40.6667	Sample X13	3013	13	1	sample
40.6667	Sample X13	5707	13	2	sample
45.75	Sample X13	4434	13	1	sample
45.75	Sample X13	7066	13	2	sample
50.8333	Sample X13	6029	13	1	sample
50.8333	Sample X13	6954	13	2	sample
55.9167	Sample X13	6797	13	1	sample
55.9167	Sample X13	7923	13	2	sample
61	Sample X13	7166	13	1	sample
61	Sample X13	9615	13	2	sample
66.0833	Sample X13	8092	13	1	sample
66.0833	Sample X13	10053	13	2	sample
71.1667	Sample X13	8958	13	1	sample
71.1667	Sample X13	10280	13	2	sample
76.25	Sample X13	9494	13	1	sample
76.25	Sample X13	8218	13	2	sample
81.3333	Sample X13	9421	13	1	sample
81.3333	Sample X13	10290	13	2	sample
86.4167	Sample X13	10410	13	1	sample
86.4167	Sample X13	10056	13	2	sample
91.5	Sample X13	11258	13	1	sample
91.5	Sample X13	9691	13	2	sample
96.5833	Sample X13	10346	13	1	sample
96.5833	Sample X13	10130	13	2	sample
101.667	Sample X13	10359	13	1	sample
101.667	Sample X13	11608	13	2	sample
106.75	Sample X13	11625	13	1	sample
106.75	Sample X13	10439	13	2	sample
111.833	Sample X13	10472	13	1	sample
111.833	Sample X13	8873	13	2	sample
116.917	Sample X13	10508	13	1	sample
116.917	Sample X13	7898	13	2	sample
122	Sample X13	12210	13	1	sample
122	Sample X13	9587	13	2	sample
127.083	Sample X13	12026	13	1	sample
127.083	Sample X13	9383	13	2	sample
132.167	Sample X13	11630	13	1	sample
132.167	Sample X13	7645	13	2	sample
137.25	Sample X13	11575	13	1	sample
137.25	Sample X13	9254	13	2	sample
142.333	Sample X13	10240	13	1	sample
142.333	Sample X13	8876	13	2	sample
147.417	Sample X13	10875	13	1	sample
147.417	Sample X13	10742	13	2	sample
152.5	Sample X13	10357	13	1	sample
152.5	Sample X13	9652	13	2	sample
157.583	Sample X13	8858	13	1	sample
157.583	Sample X13	9145	13	2	sample
162.667	Sample X13	9517	13	1	sample
162.667	Sample X13	9433	13	2	sample
167.75	Sample X13	8712	13	1	sample
167.75	Sample X13	9291	13	2	sample
172.833	Sample X13	8322	13	1	sample
172.833	Sample X13	8818	13	2	sample
177.917	Sample X13	8358	13	1	sample
177.917	Sample X13	8379	13	2	sample
183	Sample X13	9241	13	1	sample
183	Sample X13	7677	13	2	sample
188.083	Sample X13	9286	13	1	sample
188.083	Sample X13	7996	13	2	sample
193.167	Sample X13	8163	13	1	sample
193.167	Sample X13	7274	13	2	sample
198.25	Sample X13	7046	13	1	sample
198.25	Sample X13	6882	13	2	sample
0	Sample X14	396	14	1	sample
0	Sample X14	458	14	2	sample
5.08333	Sample X14	476	14	1	sample
5.08333	Sample X14	505	14	2	sample
10.1667	Sample X14	400	14	1	sample
10.1667	Sample X14	683	14	2	sample
15.25	Sample X14	515	14	1	sample
15.25	Sample X14	1152	14	2	sample
20.3333	Sample X14	713	14	1	sample
20.3333	Sample X14	1850	14	2	sample
25.4167	Sample X14	975	14	1	sample
25.4167	Sample X14	3163	14	2	sample
30.5	Sample X14	1370	14	1	sample
30.5	Sample X14	5926	14	2	sample
35.5833	Sample X14	2010	14	1	sample
35.5833	Sample X14	9227	14	2	sample
40.6667	Sample X14	3124	14	1	sample
40.6667	Sample X14	12568	14	2	sample
45.75	Sample X14	4677	14	1	sample
45.75	Sample X14	16235	14	2	sample
50.8333	Sample X14	6108	14	1	sample
50.8333	Sample X14	20804	14	2	sample
55.9167	Sample X14	8045	14	1	sample
55.9167	Sample X14	27205	14	2	sample
61	Sample X14	10195	14	1	sample
61	Sample X14	32688	14	2	sample
66.0833	Sample X14	13626	14	1	sample
66.0833	Sample X14	37503	14	2	sample
71.1667	Sample X14	15919	14	1	sample
71.1667	Sample X14	39911	14	2	sample
76.25	Sample X14	17027	14	1	sample
76.25	Sample X14	41572	14	2	sample
81.3333	Sample X14	20588	14	1	sample
81.3333	Sample X14	45116	14	2	sample
86.4167	Sample X14	23294	14	1	sample
86.4167	Sample X14	49223	14	2	sample
91.5	Sample X14	26544	14	1	sample
91.5	Sample X14	52119	14	2	sample
96.5833	Sample X14	29910	14	1	sample
96.5833	Sample X14	53101	14	2	sample
101.667	Sample X14	31457	14	1	sample
101.667	Sample X14	55139	14	2	sample
106.75	Sample X14	32855	14	1	sample
106.75	Sample X14	54326	14	2	sample
111.833	Sample X14	35252	14	1	sample
111.833	Sample X14	53356	14	2	sample
116.917	Sample X14	37747	14	1	sample
116.917	Sample X14	52243	14	2	sample
122	Sample X14	38245	14	1	sample
122	Sample X14	51224	14	2	sample
127.083	Sample X14	39614	14	1	sample
127.083	Sample X14	48900	14	2	sample
132.167	Sample X14	41794	14	1	sample
132.167	Sample X14	49142	14	2	sample
137.25	Sample X14	41581	14	1	sample
137.25	Sample X14	49251	14	2	sample
142.333	Sample X14	39705	14	1	sample
142.333	Sample X14	47148	14	2	sample
147.417	Sample X14	41104	14	1	sample
147.417	Sample X14	45023	14	2	sample
152.5	Sample X14	39910	14	1	sample
152.5	Sample X14	44498	14	2	sample
157.583	Sample X14	41087	14	1	sample
157.583	Sample X14	41990	14	2	sample
162.667	Sample X14	40028	14	1	sample
162.667	Sample X14	40949	14	2	sample
167.75	Sample X14	38018	14	1	sample
167.75	Sample X14	38202	14	2	sample
172.833	Sample X14	36917	14	1	sample
172.833	Sample X14	36550	14	2	sample
177.917	Sample X14	35463	14	1	sample
177.917	Sample X14	35085	14	2	sample
183	Sample X14	33447	14	1	sample
183	Sample X14	32067	14	2	sample
188.083	Sample X14	32623	14	1	sample
188.083	Sample X14	28993	14	2	sample
193.167	Sample X14	30980	14	1	sample
193.167	Sample X14	28242	14	2	sample
198.25	Sample X14	30602	14	1	sample
198.25	Sample X14	27409	14	2	sample
0	Sample X15	517	15	1	sample
0	Sample X15	600	15	2	sample
5.08333	Sample X15	765	15	1	sample
5.08333	Sample X15	710	15	2	sample
10.1667	Sample X15	892	15	1	sample
10.1667	Sample X15	811	15	2	sample
15.25	Sample X15	1165	15	1	sample
15.25	Sample X15	1204	15	2	sample
20.3333	Sample X15	1795	15	1	sample
20.3333	Sample X15	1655	15	2	sample
25.4167	Sample X15	1936	15	1	sample
25.4167	Sample X15	2174	15	2	sample
30.5	Sample X15	3508	15	1	sample
30.5	Sample X15	3776	15	2	sample
35.5833	Sample X15	4742	15	1	sample
35.5833	Sample X15	5143	15	2	sample
40.6667	Sample X15	7168	15	1	sample
40.6667	Sample X15	9173	15	2	sample
45.75	Sample X15	10303	15	1	sample
45.75	Sample X15	15086	15	2	sample
50.8333	Sample X15	14327	15	1	sample
50.8333	Sample X15	20751	15	2	sample
55.9167	Sample X15	16888	15	1	sample
55.9167	Sample X15	29748	15	2	sample
61	Sample X15	23190	15	1	sample
61	Sample X15	36956	15	2	sample
66.0833	Sample X15	30373	15	1	sample
66.0833	Sample X15	45429	15	2	sample
71.1667	Sample X15	38743	15	1	sample
71.1667	Sample X15	53018	15	2	sample
76.25	Sample X15	43573	15	1	sample
76.25	Sample X15	59958	15	2	sample
81.3333	Sample X15	52327	15	1	sample
81.3333	Sample X15	65396	15	2	sample
86.4167	Sample X15	55608	15	1	sample
86.4167	Sample X15	76420	15	2	sample
91.5	Sample X15	58503	15	1	sample
91.5	Sample X15	80374	15	2	sample
96.5833	Sample X15	62633	15	1	sample
96.5833	Sample X15	84154	15	2	sample
101.667	Sample X15	67168	15	1	sample
101.667	Sample X15	84261	15	2	sample
106.75	Sample X15	66974	15	1	sample
106.75	Sample X15	83276	15	2	sample
111.833	Sample X15	67745	15	1	sample
111.833	Sample X15	83405	15	2	sample
116.917	Sample X15	67813	15	1	sample
116.917	Sample X15	80491	15	2	sample
122	Sample X15	67591	15	1	sample
122	Sample X15	74865	15	2	sample
127.083	Sample X15	64243	15	1	sample
127.083	Sample X15	70270	15	2	sample
132.167	Sample X15	60599	15	1	sample
132.167	Sample X15	66548	15	2	sample
137.25	Sample X15	59934	15	1	sample
137.25	Sample X15	65661	15	2	sample
142.333	Sample X15	52971	15	1	sample
142.333	Sample X15	60006	15	2	sample
147.417	Sample X15	47307	15	1	sample
147.417	Sample X15	55283	15	2	sample
152.5	Sample X15	44705	15	1	sample
152.5	Sample X15	49967	15	2	sample
157.583	Sample X15	41202	15	1	sample
157.583	Sample X15	46156	15	2	sample
162.667	Sample X15	36319	15	1	sample
162.667	Sample X15	41777	15	2	sample
167.75	Sample X15	33823	15	1	sample
167.75	Sample X15	36415	15	2	sample
172.833	Sample X15	32135	15	1	sample
172.833	Sample X15	32841	15	2	sample
177.917	Sample X15	29075	15	1	sample
177.917	Sample X15	30313	15	2	sample
183	Sample X15	26879	15	1	sample
183	Sample X15	28573	15	2	sample
188.083	Sample X15	23883	15	1	sample
188.083	Sample X15	25483	15	2	sample
193.167	Sample X15	21202	15	1	sample
193.167	Sample X15	24667	15	2	sample
198.25	Sample X15	19707	15	1	sample
[truncated: 401 more rows]

## Sheet: Luminescence Post-Injection
Time	Label	Luminescence (RLU)	ID	Replicate	Type
0	Control C01	357	1	1	control
5.08333	Control C01	259	1	1	control
10.1667	Control C01	285	1	1	control
15.25	Control C01	434	1	1	control
20.3333	Control C01	415	1	1	control
25.4167	Control C01	438	1	1	control
30.5	Control C01	530	1	1	control
35.5833	Control C01	458	1	1	control
40.6667	Control C01	725	1	1	control
45.75	Control C01	810	1	1	control
50.8333	Control C01	738	1	1	control
55.9167	Control C01	902	1	1	control
61	Control C01	1280	1	1	control
66.0833	Control C01	1510	1	1	control
71.1667	Control C01	1802	1	1	control
76.25	Control C01	2394	1	1	control
81.3333	Control C01	2527	1	1	control
86.4167	Control C01	2817	1	1	control
91.5	Control C01	2897	1	1	control
96.5833	Control C01	3136	1	1	control
101.667	Control C01	3179	1	1	control
106.75	Control C01	3321	1	1	control
111.833	Control C01	3446	1	1	control
116.917	Control C01	3410	1	1	control
122	Control C01	3209	1	1	control
127.083	Control C01	3401	1	1	control
132.167	Control C01	3496	1	1	control
137.25	Control C01	3370	1	1	control
142.333	Control C01	3460	1	1	control
147.417	Control C01	3020	1	1	control
152.5	Control C01	3244	1	1	control
157.583	Control C01	3260	1	1	control
162.667	Control C01	2961	1	1	control
167.75	Control C01	3356	1	1	control
172.833	Control C01	3113	1	1	control
177.917	Control C01	2869	1	1	control
183	Control C01	2766	1	1	control
188.083	Control C01	2923	1	1	control
193.167	Control C01	2842	1	1	control
198.25	Control C01	2642	1	1	control
0	Control C02	4871	2	1	control
5.08333	Control C02	3096	2	1	control
10.1667	Control C02	3215	2	1	control
15.25	Control C02	3207	2	1	control
20.3333	Control C02	3262	2	1	control
25.4167	Control C02	2859	2	1	control
30.5	Control C02	2948	2	1	control
35.5833	Control C02	2761	2	1	control
40.6667	Control C02	2379	2	1	control
45.75	Control C02	2442	2	1	control
50.8333	Control C02	2442	2	1	control
55.9167	Control C02	2331	2	1	control
61	Control C02	2197	2	1	control
66.0833	Control C02	2503	2	1	control
71.1667	Control C02	2335	2	1	control
76.25	Control C02	2203	2	1	control
81.3333	Control C02	2196	2	1	control
86.4167	Control C02	2270	2	1	control
91.5	Control C02	2094	2	1	control
96.5833	Control C02	2232	2	1	control
101.667	Control C02	2324	2	1	control
106.75	Control C02	2372	2	1	control
111.833	Control C02	2312	2	1	control
116.917	Control C02	2291	2	1	control
122	Control C02	2428	2	1	control
127.083	Control C02	2521	2	1	control
132.167	Control C02	2484	2	1	control
137.25	Control C02	2888	2	1	control
142.333	Control C02	2796	2	1	control
147.417	Control C02	2544	2	1	control
152.5	Control C02	2407	2	1	control
157.583	Control C02	2744	2	1	control
162.667	Control C02	2599	2	1	control
167.75	Control C02	2428	2	1	control
172.833	Control C02	2497	2	1	control
177.917	Control C02	2439	2	1	control
183	Control C02	2490	2	1	control
188.083	Control C02	2417	2	1	control
193.167	Control C02	2221	2	1	control
198.25	Control C02	2482	2	1	control
0	Control C03	301	3	1	control
5.08333	Control C03	214	3	1	control
10.1667	Control C03	227	3	1	control
15.25	Control C03	308	3	1	control
20.3333	Control C03	261	3	1	control
25.4167	Control C03	442	3	1	control
30.5	Control C03	448	3	1	control
35.5833	Control C03	521	3	1	control
40.6667	Control C03	475	3	1	control
45.75	Control C03	546	3	1	control
50.8333	Control C03	595	3	1	control
55.9167	Control C03	713	3	1	control
61	Control C03	875	3	1	control
66.0833	Control C03	753	3	1	control
71.1667	Control C03	785	3	1	control
76.25	Control C03	965	3	1	control
81.3333	Control C03	986	3	1	control
86.4167	Control C03	1019	3	1	control
91.5	Control C03	1033	3	1	control
96.5833	Control C03	1088	3	1	control
101.667	Control C03	1202	3	1	control
106.75	Control C03	1237	3	1	control
111.833	Control C03	1167	3	1	control
116.917	Control C03	1208	3	1	control
122	Control C03	1254	3	1	control
127.083	Control C03	1318	3	1	control
132.167	Control C03	1276	3	1	control
137.25	Control C03	1225	3	1	control
142.333	Control C03	1438	3	1	control
147.417	Control C03	1313	3	1	control
152.5	Control C03	1517	3	1	control
157.583	Control C03	1294	3	1	control
162.667	Control C03	1525	3	1	control
167.75	Control C03	1545	3	1	control
172.833	Control C03	1447	3	1	control
177.917	Control C03	1611	3	1	control
183	Control C03	1450	3	1	control
188.083	Control C03	1554	3	1	control
193.167	Control C03	1363	3	1	control
198.25	Control C03	1663	3	1	control
0	Control C04	277	4	1	control
5.08333	Control C04	327	4	1	control
10.1667	Control C04	299	4	1	control
15.25	Control C04	379	4	1	control
20.3333	Control C04	403	4	1	control
25.4167	Control C04	451	4	1	control
30.5	Control C04	609	4	1	control
35.5833	Control C04	482	4	1	control
40.6667	Control C04	550	4	1	control
45.75	Control C04	773	4	1	control
50.8333	Control C04	757	4	1	control
55.9167	Control C04	902	4	1	control
61	Control C04	1017	4	1	control
66.0833	Control C04	1356	4	1	control
71.1667	Control C04	1446	4	1	control
76.25	Control C04	1438	4	1	control
81.3333	Control C04	1336	4	1	control
86.4167	Control C04	1919	4	1	control
91.5	Control C04	2527	4	1	control
96.5833	Control C04	2759	4	1	control
101.667	Control C04	2801	4	1	control
106.75	Control C04	3300	4	1	control
111.833	Control C04	4685	4	1	control
116.917	Control C04	4965	4	1	control
122	Control C04	5913	4	1	control
127.083	Control C04	5738	4	1	control
132.167	Control C04	6198	4	1	control
137.25	Control C04	6714	4	1	control
142.333	Control C04	6367	4	1	control
147.417	Control C04	6939	4	1	control
152.5	Control C04	6875	4	1	control
157.583	Control C04	6662	4	1	control
162.667	Control C04	6475	4	1	control
167.75	Control C04	6379	4	1	control
172.833	Control C04	5755	4	1	control
177.917	Control C04	5250	4	1	control
183	Control C04	5607	4	1	control
188.083	Control C04	5385	4	1	control
193.167	Control C04	4839	4	1	control
198.25	Control C04	5005	4	1	control
0	Control C05	226	5	1	control
5.08333	Control C05	252	5	1	control
10.1667	Control C05	194	5	1	control
15.25	Control C05	353	5	1	control
20.3333	Control C05	403	5	1	control
25.4167	Control C05	377	5	1	control
30.5	Control C05	446	5	1	control
35.5833	Control C05	450	5	1	control
40.6667	Control C05	526	5	1	control
45.75	Control C05	698	5	1	control
50.8333	Control C05	671	5	1	control
55.9167	Control C05	720	5	1	control
61	Control C05	832	5	1	control
66.0833	Control C05	1084	5	1	control
71.1667	Control C05	1045	5	1	control
76.25	Control C05	1483	5	1	control
81.3333	Control C05	2010	5	1	control
86.4167	Control C05	1671	5	1	control
91.5	Control C05	1950	5	1	control
96.5833	Control C05	2201	5	1	control
101.667	Control C05	2256	5	1	control
106.75	Control C05	2158	5	1	control
111.833	Control C05	2314	5	1	control
116.917	Control C05	2481	5	1	control
122	Control C05	2713	5	1	control
127.083	Control C05	2625	5	1	control
132.167	Control C05	2490	5	1	control
137.25	Control C05	2613	5	1	control
142.333	Control C05	2895	5	1	control
147.417	Control C05	2613	5	1	control
152.5	Control C05	2480	5	1	control
157.583	Control C05	2691	5	1	control
162.667	Control C05	2362	5	1	control
167.75	Control C05	2537	5	1	control
172.833	Control C05	2466	5	1	control
177.917	Control C05	2779	5	1	control
183	Control C05	2540	5	1	control
188.083	Control C05	2548	5	1	control
193.167	Control C05	2542	5	1	control
198.25	Control C05	2470	5	1	control
0	Control C06	683	6	1	control
5.08333	Control C06	841	6	1	control
10.1667	Control C06	931	6	1	control
15.25	Control C06	1258	6	1	control
20.3333	Control C06	1494	6	1	control
25.4167	Control C06	1835	6	1	control
30.5	Control C06	2274	6	1	control
35.5833	Control C06	2727	6	1	control
40.6667	Control C06	3600	6	1	control
45.75	Control C06	4149	6	1	control
50.8333	Control C06	5255	6	1	control
55.9167	Control C06	6687	6	1	control
61	Control C06	8005	6	1	control
66.0833	Control C06	8241	6	1	control
71.1667	Control C06	8351	6	1	control
76.25	Control C06	7776	6	1	control
81.3333	Control C06	8741	6	1	control
86.4167	Control C06	8673	6	1	control
91.5	Control C06	8609	6	1	control
96.5833	Control C06	7359	6	1	control
101.667	Control C06	8140	6	1	control
106.75	Control C06	8427	6	1	control
111.833	Control C06	8136	6	1	control
116.917	Control C06	7746	6	1	control
122	Control C06	7415	6	1	control
127.083	Control C06	6291	6	1	control
132.167	Control C06	6452	6	1	control
137.25	Control C06	6151	6	1	control
142.333	Control C06	6212	6	1	control
147.417	Control C06	5957	6	1	control
152.5	Control C06	5523	6	1	control
157.583	Control C06	4806	6	1	control
162.667	Control C06	4960	6	1	control
167.75	Control C06	4530	6	1	control
172.833	Control C06	4525	6	1	control
177.917	Control C06	4090	6	1	control
183	Control C06	4159	6	1	control
188.083	Control C06	3721	6	1	control
193.167	Control C06	3720	6	1	control
198.25	Control C06	3687	6	1	control
0	Control C07	851	7	1	control
5.08333	Control C07	1299	7	1	control
10.1667	Control C07	1814	7	1	control
15.25	Control C07	2244	7	1	control
20.3333	Control C07	2677	7	1	control
25.4167	Control C07	3656	7	1	control
30.5	Control C07	4285	7	1	control
35.5833	Control C07	5142	7	1	control
40.6667	Control C07	7321	7	1	control
45.75	Control C07	8678	7	1	control
50.8333	Control C07	11720	7	1	control
55.9167	Control C07	14281	7	1	control
61	Control C07	15398	7	1	control
66.0833	Control C07	19739	7	1	control
71.1667	Control C07	21100	7	1	control
76.25	Control C07	21083	7	1	control
81.3333	Control C07	21390	7	1	control
86.4167	Control C07	20034	7	1	control
91.5	Control C07	20951	7	1	control
96.5833	Control C07	20808	7	1	control
101.667	Control C07	20569	7	1	control
106.75	Control C07	18986	7	1	control
111.833	Control C07	17030	7	1	control
116.917	Control C07	16097	7	1	control
122	Control C07	15610	7	1	control
127.083	Control C07	14908	7	1	control
132.167	Control C07	13788	7	1	control
137.25	Control C07	12685	7	1	control
142.333	Control C07	12097	7	1	control
147.417	Control C07	11644	7	1	control
152.5	Control C07	11036	7	1	control
157.583	Control C07	10933	7	1	control
162.667	Control C07	10336	7	1	control
167.75	Control C07	10046	7	1	control
172.833	Control C07	9821	7	1	control
177.917	Control C07	9585	7	1	control
183	Control C07	8560	7	1	control
188.083	Control C07	7720	7	1	control
193.167	Control C07	7273	7	1	control
198.25	Control C07	7807	7	1	control
0	Control C08	481	8	1	control
5.08333	Control C08	616	8	1	control
10.1667	Control C08	1094	8	1	control
15.25	Control C08	2312	8	1	control
20.3333	Control C08	2853	8	1	control
25.4167	Control C08	3653	8	1	control
30.5	Control C08	4793	8	1	control
35.5833	Control C08	5393	8	1	control
40.6667	Control C08	6971	8	1	control
45.75	Control C08	8175	8	1	control
50.8333	Control C08	9990	8	1	control
55.9167	Control C08	13217	8	1	control
61	Control C08	15448	8	1	control
66.0833	Control C08	18423	8	1	control
71.1667	Control C08	20845	8	1	control
76.25	Control C08	20868	8	1	control
81.3333	Control C08	21733	8	1	control
86.4167	Control C08	22030	8	1	control
91.5	Control C08	21473	8	1	control
96.5833	Control C08	20438	8	1	control
101.667	Control C08	21040	8	1	control
106.75	Control C08	21252	8	1	control
111.833	Control C08	22748	8	1	control
116.917	Control C08	21186	8	1	control
122	Control C08	19010	8	1	control
127.083	Control C08	18306	8	1	control
132.167	Control C08	16661	8	1	control
137.25	Control C08	15506	8	1	control
142.333	Control C08	14863	8	1	control
147.417	Control C08	13045	8	1	control
152.5	Control C08	12366	8	1	control
157.583	Control C08	11043	8	1	control
162.667	Control C08	10892	8	1	control
167.75	Control C08	10272	8	1	control
172.833	Control C08	9845	8	1	control
177.917	Control C08	8753	8	1	control
183	Control C08	7952	8	1	control
188.083	Control C08	7620	8	1	control
193.167	Control C08	7065	8	1	control
198.25	Control C08	6503	8	1	control
0	Control C09	289	9	1	control
5.08333	Control C09	330	9	1	control
10.1667	Control C09	358	9	1	control
15.25	Control C09	317	9	1	control
20.3333	Control C09	377	9	1	control
25.4167	Control C09	394	9	1	control
30.5	Control C09	538	9	1	control
35.5833	Control C09	487	9	1	control
40.6667	Control C09	556	9	1	control
45.75	Control C09	660	9	1	control
50.8333	Control C09	931	9	1	control
55.9167	Control C09	798	9	1	control
61	Control C09	958	9	1	control
66.0833	Control C09	980	9	1	control
71.1667	Control C09	1033	9	1	control
76.25	Control C09	1263	9	1	control
81.3333	Control C09	1359	9	1	control
86.4167	Control C09	1616	9	1	control
91.5	Control C09	1965	9	1	control
96.5833	Control C09	2445	9	1	control
101.667	Control C09	2802	9	1	control
106.75	Control C09	3018	9	1	control
111.833	Control C09	3757	9	1	control
116.917	Control C09	4048	9	1	control
122	Control C09	4102	9	1	control
127.083	Control C09	5031	9	1	control
132.167	Control C09	5622	9	1	control
137.25	Control C09	5276	9	1	control
142.333	Control C09	5693	9	1	control
147.417	Control C09	5162	9	1	control
152.5	Control C09	4884	9	1	control
157.583	Control C09	5321	9	1	control
162.667	Control C09	5109	9	1	control
167.75	Control C09	4486	9	1	control
172.833	Control C09	5024	9	1	control
177.917	Control C09	4550	9	1	control
183	Control C09	4411	9	1	control
188.083	Control C09	4320	9	1	control
193.167	Control C09	3784	9	1	control
198.25	Control C09	3773	9	1	control
0	Control C10	316	10	1	control
5.08333	Control C10	433	10	1	control
10.1667	Control C10	422	10	1	control
15.25	Control C10	615	10	1	control
20.3333	Control C10	290	10	1	control
25.4167	Control C10	590	10	1	control
30.5	Control C10	479	10	1	control
35.5833	Control C10	556	10	1	control
40.6667	Control C10	555	10	1	control
45.75	Control C10	811	10	1	control
50.8333	Control C10	909	10	1	control
55.9167	Control C10	1035	10	1	control
61	Control C10	1128	10	1	control
66.0833	Control C10	1632	10	1	control
71.1667	Control C10	2725	10	1	control
76.25	Control C10	4122	10	1	control
81.3333	Control C10	5263	10	1	control
86.4167	Control C10	4580	10	1	control
91.5	Control C10	5023	10	1	control
96.5833	Control C10	5799	10	1	control
101.667	Control C10	6822	10	1	control
106.75	Control C10	6958	10	1	control
111.833	Control C10	6489	10	1	control
116.917	Control C10	6939	10	1	control
122	Control C10	7225	10	1	control
127.083	Control C10	7507	10	1	control
132.167	Control C10	7420	10	1	control
137.25	Control C10	7104	10	1	control
142.333	Control C10	7687	10	1	control
147.417	Control C10	7786	10	1	control
152.5	Control C10	7323	10	1	control
157.583	Control C10	7485	10	1	control
162.667	Control C10	6583	10	1	control
167.75	Control C10	5675	10	1	control
172.833	Control C10	6092	10	1	control
177.917	Control C10	6116	10	1	control
183	Control C10	6064	10	1	control
188.083	Control C10	6075	10	1	control
193.167	Control C10	5515	10	1	control
198.25	Control C10	5608	10	1	control
0	Control C11	1813	11	1	control
5.08333	Control C11	2525	11	1	control
10.1667	Control C11	3330	11	1	control
15.25	Control C11	4248	11	1	control
20.3333	Control C11	5396	11	1	control
25.4167	Control C11	5554	11	1	control
30.5	Control C11	6668	11	1	control
35.5833	Control C11	6484	11	1	control
40.6667	Control C11	6516	11	1	control
45.75	Control C11	7259	11	1	control
50.8333	Control C11	7672	11	1	control
55.9167	Control C11	7906	11	1	control
61	Control C11	9287	11	1	control
66.0833	Control C11	10432	11	1	control
71.1667	Control C11	12535	11	1	control
76.25	Control C11	14934	11	1	control
81.3333	Control C11	16937	11	1	control
86.4167	Control C11	17294	11	1	control
91.5	Control C11	18685	11	1	control
96.5833	Control C11	20700	11	1	control
101.667	Control C11	20136	11	1	control
106.75	Control C11	21019	11	1	control
111.833	Control C11	21152	11	1	control
116.917	Control C11	20737	11	1	control
122	Control C11	20375	11	1	control
127.083	Control C11	19665	11	1	control
132.167	Control C11	18230	11	1	control
137.25	Control C11	17555	11	1	control
142.333	Control C11	16848	11	1	control
147.417	Control C11	16436	11	1	control
152.5	Control C11	16012	11	1	control
157.583	Control C11	15504	11	1	control
162.667	Control C11	16761	11	1	control
167.75	Control C11	14213	11	1	control
172.833	Control C11	13711	11	1	control
177.917	Control C11	12985	11	1	control
183	Control C11	11303	11	1	control
188.083	Control C11	11222	11	1	control
193.167	Control C11	10360	11	1	control
198.25	Control C11	10567	11	1	control
0	Control C12	231	12	1	control
5.08333	Control C12	323	12	1	control
10.1667	Control C12	212	12	1	control
15.25	Control C12	342	12	1	control
20.3333	Control C12	343	12	1	control
25.4167	Control C12	494	12	1	control
30.5	Control C12	417	12	1	control
35.5833	Control C12	434	12	1	control
40.6667	Control C12	595	12	1	control
45.75	Control C12	642	12	1	control
50.8333	Control C12	691	12	1	control
55.9167	Control C12	811	12	1	control
61	Control C12	768	12	1	control
66.0833	Control C12	999	12	1	control
71.1667	Control C12	1127	12	1	control
76.25	Control C12	1497	12	1	control
81.3333	Control C12	1538	12	1	control
86.4167	Control C12	1669	12	1	control
91.5	Control C12	1920	12	1	control
96.5833	Control C12	2512	12	1	control
101.667	Control C12	2602	12	1	control
106.75	Control C12	3513	12	1	control
111.833	Control C12	4150	12	1	control
116.917	Control C12	4322	12	1	control
122	Control C12	4796	12	1	control
127.083	Control C12	4734	12	1	control
132.167	Control C12	5448	12	1	control
137.25	Control C12	5286	12	1	control
142.333	Control C12	5272	12	1	control
147.417	Control C12	4702	12	1	control
152.5	Control C12	4657	12	1	control
157.583	Control C12	4903	12	1	control
162.667	Control C12	4969	12	1	control
167.75	Control C12	4651	12	1	control
172.833	Control C12	4225	12	1	control
177.917	Control C12	3971	12	1	control
183	Control C12	4111	12	1	control
188.083	Control C12	4234	12	1	control
193.167	Control C12	4143	12	1	control
198.25	Control C12	4383	12	1	control
0	Control C13	120	13	1	control
5.08333	Control C13	178	13	1	control
10.1667	Control C13	227	13	1	control
15.25	Control C13	309	13	1	control
20.3333	Control C13	212	13	1	control
25.4167	Control C13	290	13	1	control
30.5	Control C13	371	13	1	control
35.5833	Control C13	612	13	1	control
40.6667	Control C13	536	13	1	control
45.75	Control C13	653	13	1	control
50.8333	Control C13	609	13	1	control
55.9167	Control C13	712	13	1	control
61	Control C13	774	13	1	control
66.0833	Control C13	968	13	1	control
71.1667	Control C13	1012	13	1	control
76.25	Control C13	1159	13	1	control
81.3333	Control C13	950	13	1	control
86.4167	Control C13	1181	13	1	control
91.5	Control C13	1104	13	1	control
96.5833	Control C13	1045	13	1	control
101.667	Control C13	1176	13	1	control
106.75	Control C13	1020	13	1	control
111.833	Control C13	1356	13	1	control
116.917	Control C13	1236	13	1	control
122	Control C13	1417	13	1	control
127.083	Control C13	1177	13	1	control
132.167	Control C13	1424	13	1	control
137.25	Control C13	1575	13	1	control
142.333	Control C13	1324	13	1	control
147.417	Control C13	1353	13	1	control
152.5	Control C13	1439	13	1	control
157.583	Control C13	1459	13	1	control
162.667	Control C13	1440	13	1	control
167.75	Control C13	1505	13	1	control
172.833	Control C13	1568	13	1	control
177.917	Control C13	1549	13	1	control
183	Control C13	1580	13	1	control
188.083	Control C13	1621	13	1	control
193.167	Control C13	1680	13	1	control
198.25	Control C13	1714	13	1	control
0	Control C14	198	14	1	control
5.08333	Control C14	284	14	1	control
10.1667	Control C14	248	14	1	control
15.25	Control C14	278	14	1	control
20.3333	Control C14	310	14	1	control
25.4167	Control C14	318	14	1	control
30.5	Control C14	526	14	1	control
35.5833	Control C14	600	14	1	control
40.6667	Control C14	494	14	1	control
45.75	Control C14	928	14	1	control
50.8333	Control C14	1073	14	1	control
55.9167	Control C14	1288	14	1	control
61	Control C14	1392	14	1	control
66.0833	Control C14	1455	14	1	control
71.1667	Control C14	1672	14	1	control
76.25	Control C14	2241	14	1	control
81.3333	Control C14	3183	14	1	control
86.4167	Control C14	3696	14	1	control
91.5	Control C14	5697	14	1	control
96.5833	Control C14	6592	14	1	control
101.667	Control C14	7032	14	1	control
106.75	Control C14	8998	14	1	control
111.833	Control C14	9666	14	1	control
116.917	Control C14	10158	14	1	control
122	Control C14	9398	14	1	control
127.083	Control C14	10724	14	1	control
132.167	Control C14	9876	14	1	control
137.25	Control C14	11119	14	1	control
142.333	Control C14	10425	14	1	control
147.417	Control C14	10547	14	1	control
152.5	Control C14	9868	14	1	control
157.583	Control C14	9955	14	1	control
162.667	Control C14	9256	14	1	control
167.75	Control C14	9637	14	1	control
172.833	Control C14	9364	14	1	control
177.917	Control C14	8386	14	1	control
183	Control C14	7931	14	1	control
188.083	Control C14	7044	14	1	control
193.167	Control C14	6764	14	1	control
198.25	Control C14	6845	14	1	control
0	Control C15	306	15	1	control
5.08333	Control C15	269	15	1	control
10.1667	Control C15	473	15	1	control
15.25	Control C15	410	15	1	control
20.3333	Control C15	332	15	1	control
25.4167	Control C15	452	15	1	control
30.5	Control C15	430	15	1	control
35.5833	Control C15	483	15	1	control
40.6667	Control C15	613	15	1	control
45.75	Control C15	871	15	1	control
50.8333	Control C15	994	15	1	control
55.9167	Control C15	991	15	1	control
61	Control C15	1322	15	1	control
66.0833	Control C15	1325	15	1	control
71.1667	Control C15	1367	15	1	control
76.25	Control C15	1443	15	1	control
81.3333	Control C15	1942	15	1	control
86.4167	Control C15	1815	15	1	control
91.5	Control C15	2159	15	1	control
96.5833	Control C15	2388	15	1	control
101.667	Control C15	2531	15	1	control
106.75	Control C15	2931	15	1	control
111.833	Control C15	2990	15	1	control
116.917	Control C15	3715	15	1	control
122	Control C15	4009	15	1	control
127.083	Control C15	4518	15	1	control
132.167	Control C15	4824	15	1	control
137.25	Control C15	5264	15	1	control
142.333	Control C15	6155	15	1	control
147.417	Control C15	5670	15	1	control
152.5	Control C15	6482	15	1	control
157.583	Control C15	6436	15	1	control
162.667	Control C15	6262	15	1	control
167.75	Control C15	6043	15	1	control
172.833	Control C15	6384	15	1	control
177.917	Control C15	5993	15	1	control
183	Control C15	5385	15	1	control
188.083	Control C15	5174	15	1	control
193.167	Control C15	5148	15	1	control
198.25	Control C15	5770	15	1	control
0	Control C16	1651	16	1	control
5.08333	Control C16	2037	16	1	control
10.1667	Control C16	2605	16	1	control
15.25	Control C16	2990	16	1	control
20.3333	Control C16	2928	16	1	control
25.4167	Control C16	3467	16	1	control
30.5	Control C16	3562	16	1	control
35.5833	Control C16	3137	16	1	control
40.6667	Control C16	3670	16	1	control
45.75	Control C16	3895	16	1	control
50.8333	Control C16	3986	16	1	control
55.9167	Control C16	4782	16	1	control
61	Control C16	4920	16	1	control
66.0833	Control C16	4872	16	1	control
71.1667	Control C16	5506	16	1	control
76.25	Control C16	5575	16	1	control
81.3333	Control C16	6066	16	1	control
86.4167	Control C16	5953	16	1	control
91.5	Control C16	6121	16	1	control
96.5833	Control C16	7083	16	1	control
101.667	Control C16	7315	16	1	control
106.75	Control C16	7764	16	1	control
111.833	Control C16	8230	16	1	control
116.917	Control C16	7622	16	1	control
122	Control C16	7410	16	1	control
127.083	Control C16	6802	16	1	control
132.167	Control C16	7219	16	1	control
137.25	Control C16	7751	16	1	control
142.333	Control C16	7319	16	1	control
147.417	Control C16	7170	16	1	control
152.5	Control C16	6822	16	1	control
157.583	Control C16	6595	16	1	control
162.667	Control C16	6381	16	1	control
167.75	Control C16	5745	16	1	control
172.833	Control C16	5569	16	1	control
177.917	Control C16	5617	16	1	control
183	Control C16	5640	16	1	control
188.083	Control C16	5684	16	1	control
193.167	Control C16	5315	16	1	control
198.25	Control C16	5409	16	1	control
0	Control C17	482	17	1	control
5.08333	Control C17	505	17	1	control
10.1667	Control C17	975	17	1	control
15.25	Control C17	874	17	1	control
20.3333	Control C17	752	17	1	control
25.4167	Control C17	875	17	1	control
30.5	Control C17	853	17	1	control
35.5833	Control C17	1068	17	1	control
40.6667	Control C17	1066	17	1	control
45.75	Control C17	1012	17	1	control
50.8333	Control C17	1193	17	1	control
55.9167	Control C17	1024	17	1	control
61	Control C17	1215	17	1	control
66.0833	Control C17	1328	17	1	control
71.1667	Control C17	1702	17	1	control
76.25	Control C17	1725	17	1	control
81.3333	Control C17	2146	17	1	control
86.4167	Control C17	2084	17	1	control
91.5	Control C17	2362	17	1	control
96.5833	Control C17	2271	17	1	control
101.667	Control C17	2430	17	1	control
106.75	Control C17	2821	17	1	control
111.833	Control C17	2786	17	1	control
116.917	Control C17	2631	17	1	control
122	Control C17	2693	17	1	control
127.083	Control C17	2523	17	1	control
132.167	Control C17	2823	17	1	control
137.25	Control C17	2999	17	1	control
142.333	Control C17	2806	17	1	control
147.417	Control C17	3093	17	1	control
152.5	Control C17	3077	17	1	control
157.583	Control C17	2830	17	1	control
162.667	Control C17	2599	17	1	control
167.75	Control C17	2364	17	1	control
172.833	Control C17	2806	17	1	control
177.917	Control C17	2336	17	1	control
183	Control C17	2402	17	1	control
188.083	Control C17	2350	17	1	control
193.167	Control C17	2487	17	1	control
198.25	Control C17	2538	17	1	control
0	Control C18	309	18	1	control
5.08333	Control C18	394	18	1	control
10.1667	Control C18	402	18	1	control
15.25	Control C18	444	18	1	control
20.3333	Control C18	344	18	1	control
25.4167	Control C18	431	18	1	control
30.5	Control C18	469	18	1	control
35.5833	Control C18	388	18	1	control
40.6667	Control C18	558	18	1	control
45.75	Control C18	696	18	1	control
50.8333	Control C18	598	18	1	control
55.9167	Control C18	677	18	1	control
61	Control C18	806	18	1	control
66.0833	Control C18	850	18	1	control
71.1667	Control C18	757	18	1	control
76.25	Control C18	1014	18	1	control
81.3333	Control C18	975	18	1	control
86.4167	Control C18	1036	18	1	control
91.5	Control C18	1237	18	1	control
96.5833	Control C18	1187	18	1	control
101.667	Control C18	1301	18	1	control
106.75	Control C18	1161	18	1	control
111.833	Control C18	1176	18	1	control
116.917	Control C18	1455	18	1	control
122	Control C18	1532	18	1	control
127.083	Control C18	1421	18	1	control
132.167	Control C18	1428	18	1	control
137.25	Control C18	1666	18	1	control
142.333	Control C18	1867	18	1	control
147.417	Control C18	1746	18	1	control
152.5	Control C18	1604	18	1	control
157.583	Control C18	1719	18	1	control
162.667	Control C18	1667	18	1	control
167.75	Control C18	1538	18	1	control
172.833	Control C18	1670	18	1	control
177.917	Control C18	1874	18	1	control
183	Control C18	1794	18	1	control
188.083	Control C18	1690	18	1	control
193.167	Control C18	1723	18	1	control
198.25	Control C18	1910	18	1	control
0	Control C19	291	19	1	control
5.08333	Control C19	245	19	1	control
10.1667	Control C19	220	19	1	control
15.25	Control C19	458	19	1	control
20.3333	Control C19	337	19	1	control
25.4167	Control C19	341	19	1	control
30.5	Control C19	537	19	1	control
35.5833	Control C19	747	19	1	control
40.6667	Control C19	603	19	1	control
45.75	Control C19	795	19	1	control
50.8333	Control C19	639	19	1	control
55.9167	Control C19	754	19	1	control
61	Control C19	875	19	1	control
66.0833	Control C19	894	19	1	control
71.1667	Control C19	1078	19	1	control
76.25	Control C19	1016	19	1	control
81.3333	Control C19	1248	19	1	control
86.4167	Control C19	1040	19	1	control
91.5	Control C19	1209	19	1	control
96.5833	Control C19	1208	19	1	control
101.667	Control C19	1236	19	1	control
106.75	Control C19	1273	19	1	control
111.833	Control C19	1481	19	1	control
116.917	Control C19	1293	19	1	control
122	Control C19	1369	19	1	control
127.083	Control C19	1282	19	1	control
132.167	Control C19	1780	19	1	control
137.25	Control C19	1900	19	1	control
142.333	Control C19	2239	19	1	control
147.417	Control C19	2382	19	1	control
152.5	Control C19	2125	19	1	control
157.583	Control C19	2065	19	1	control
162.667	Control C19	2647	19	1	control
167.75	Control C19	2308	19	1	control
172.833	Control C19	2886	19	1	control
177.917	Control C19	3093	19	1	control
183	Control C19	2772	19	1	control
188.083	Control C19	2706	19	1	control
193.167	Control C19	2935	19	1	control
198.25	Control C19	2890	19	1	control
0	Control C20	502	20	1	control
5.08333	Control C20	457	20	1	control
10.1667	Control C20	520	20	1	control
15.25	Control C20	757	20	1	control
20.3333	Control C20	608	20	1	control
25.4167	Control C20	746	20	1	control
30.5	Control C20	629	20	1	control
35.5833	Control C20	905	20	1	control
40.6667	Control C20	1000	20	1	control
45.75	Control C20	1147	20	1	control
50.8333	Control C20	1077	20	1	control
55.9167	Control C20	1215	20	1	control
61	Control C20	1193	20	1	control
66.0833	Control C20	1298	20	1	control
71.1667	Control C20	1244	20	1	control
76.25	Control C20	1524	20	1	control
81.3333	Control C20	1668	20	1	control
86.4167	Control C20	1678	20	1	control
91.5	Control C20	1891	20	1	control
96.5833	Control C20	1879	20	1	control
101.667	Control C20	2067	20	1	control
106.75	Control C20	2027	20	1	control
111.833	Control C20	1738	20	1	control
116.917	Control C20	2057	20	1	control
122	Control C20	1862	20	1	control
127.083	Control C20	2196	20	1	control
132.167	Control C20	2276	20	1	control
137.25	Control C20	2061	20	1	control
142.333	Control C20	2442	20	1	control
147.417	Control C20	2394	20	1	control
152.5	Control C20	2231	20	1	control
157.583	Control C20	2389	20	1	control
162.667	Control C20	2461	20	1	control
167.75	Control C20	2378	20	1	control
172.833	Control C20	2378	20	1	control
177.917	Control C20	2628	20	1	control
183	Control C20	2531	20	1	control
188.083	Control C20	2633	20	1	control
193.167	Control C20	2566	20	1	control
198.25	Control C20	2529	20	1	control
0	Sample X01	355	1	1	sample
0	Sample X01	305	1	2	sample
5.08333	Sample X01	290	1	1	sample
5.08333	Sample X01	170	1	2	sample
10.1667	Sample X01	320	1	1	sample
10.1667	Sample X01	400	1	2	sample
15.25	Sample X01	473	1	1	sample
15.25	Sample X01	629	1	2	sample
20.3333	Sample X01	688	1	1	sample
20.3333	Sample X01	671	1	2	sample
25.4167	Sample X01	878	1	1	sample
25.4167	Sample X01	899	1	2	sample
30.5	Sample X01	1446	1	1	sample
30.5	Sample X01	1215	1	2	sample
35.5833	Sample X01	1842	1	1	sample
35.5833	Sample X01	1429	1	2	sample
40.6667	Sample X01	2747	1	1	sample
40.6667	Sample X01	2460	1	2	sample
45.75	Sample X01	3960	1	1	sample
45.75	Sample X01	3407	1	2	sample
50.8333	Sample X01	5262	1	1	sample
50.8333	Sample X01	4652	1	2	sample
55.9167	Sample X01	8266	1	1	sample
55.9167	Sample X01	6882	1	2	sample
61	Sample X01	11489	1	1	sample
61	Sample X01	9280	1	2	sample
66.0833	Sample X01	12748	1	1	sample
66.0833	Sample X01	12177	1	2	sample
71.1667	Sample X01	15199	1	1	sample
71.1667	Sample X01	14685	1	2	sample
76.25	Sample X01	15994	1	1	sample
76.25	Sample X01	16356	1	2	sample
81.3333	Sample X01	18924	1	1	sample
81.3333	Sample X01	18279	1	2	sample
86.4167	Sample X01	21177	1	1	sample
86.4167	Sample X01	18779	1	2	sample
91.5	Sample X01	24017	1	1	sample
91.5	Sample X01	19809	1	2	sample
96.5833	Sample X01	23524	1	1	sample
96.5833	Sample X01	19801	1	2	sample
101.667	Sample X01	22013	1	1	sample
101.667	Sample X01	19135	1	2	sample
106.75	Sample X01	20532	1	1	sample
106.75	Sample X01	18506	1	2	sample
111.833	Sample X01	19756	1	1	sample
111.833	Sample X01	17429	1	2	sample
116.917	Sample X01	19331	1	1	sample
116.917	Sample X01	16499	1	2	sample
122	Sample X01	16809	1	1	sample
122	Sample X01	15713	1	2	sample
127.083	Sample X01	16256	1	1	sample
127.083	Sample X01	13620	1	2	sample
132.167	Sample X01	15152	1	1	sample
132.167	Sample X01	12999	1	2	sample
137.25	Sample X01	13095	1	1	sample
137.25	Sample X01	11497	1	2	sample
142.333	Sample X01	11052	1	1	sample
142.333	Sample X01	11154	1	2	sample
147.417	Sample X01	10567	1	1	sample
147.417	Sample X01	10722	1	2	sample
152.5	Sample X01	10181	1	1	sample
152.5	Sample X01	9086	1	2	sample
157.583	Sample X01	9028	1	1	sample
157.583	Sample X01	9584	1	2	sample
162.667	Sample X01	8450	1	1	sample
162.667	Sample X01	7982	1	2	sample
167.75	Sample X01	8343	1	1	sample
167.75	Sample X01	7574	1	2	sample
172.833	Sample X01	7602	1	1	sample
172.833	Sample X01	7417	1	2	sample
177.917	Sample X01	7090	1	1	sample
177.917	Sample X01	6149	1	2	sample
183	Sample X01	6455	1	1	sample
183	Sample X01	6056	1	2	sample
188.083	Sample X01	5957	1	1	sample
188.083	Sample X01	5689	1	2	sample
193.167	Sample X01	5460	1	1	sample
193.167	Sample X01	5457	1	2	sample
198.25	Sample X01	5550	1	1	sample
198.25	Sample X01	4943	1	2	sample
0	Sample X02	7136	2	1	sample
0	Sample X02	5559	2	2	sample
5.08333	Sample X02	5823	2	1	sample
5.08333	Sample X02	5142	2	2	sample
10.1667	Sample X02	5769	2	1	sample
10.1667	Sample X02	4730	2	2	sample
15.25	Sample X02	5098	2	1	sample
15.25	Sample X02	4520	2	2	sample
20.3333	Sample X02	4988	2	1	sample
20.3333	Sample X02	3824	2	2	sample
25.4167	Sample X02	4692	2	1	sample
25.4167	Sample X02	3745	2	2	sample
30.5	Sample X02	4847	2	1	sample
30.5	Sample X02	3106	2	2	sample
35.5833	Sample X02	4714	2	1	sample
35.5833	Sample X02	3354	2	2	sample
40.6667	Sample X02	4298	2	1	sample
40.6667	Sample X02	3371	2	2	sample
45.75	Sample X02	4610	2	1	sample
45.75	Sample X02	3585	2	2	sample
50.8333	Sample X02	5833	2	1	sample
50.8333	Sample X02	4093	2	2	sample
55.9167	Sample X02	6401	2	1	sample
55.9167	Sample X02	4398	2	2	sample
61	Sample X02	7110	2	1	sample
61	Sample X02	5120	2	2	sample
66.0833	Sample X02	7269	2	1	sample
66.0833	Sample X02	5196	2	2	sample
71.1667	Sample X02	8951	2	1	sample
71.1667	Sample X02	5566	2	2	sample
76.25	Sample X02	9707	2	1	sample
76.25	Sample X02	6363	2	2	sample
81.3333	Sample X02	10203	2	1	sample
81.3333	Sample X02	6968	2	2	sample
86.4167	Sample X02	11051	2	1	sample
86.4167	Sample X02	7537	2	2	sample
91.5	Sample X02	12302	2	1	sample
91.5	Sample X02	8606	2	2	sample
96.5833	Sample X02	12607	2	1	sample
96.5833	Sample X02	8842	2	2	sample
101.667	Sample X02	13464	2	1	sample
101.667	Sample X02	9879	2	2	sample
106.75	Sample X02	14918	2	1	sample
106.75	Sample X02	10338	2	2	sample
111.833	Sample X02	15500	2	1	sample
111.833	Sample X02	10884	2	2	sample
116.917	Sample X02	15420	2	1	sample
116.917	Sample X02	10626	2	2	sample
122	Sample X02	15143	2	1	sample
122	Sample X02	11532	2	2	sample
127.083	Sample X02	15847	2	1	sample
127.083	Sample X02	12330	2	2	sample
132.167	Sample X02	16920	2	1	sample
132.167	Sample X02	12502	2	2	sample
137.25	Sample X02	15189	2	1	sample
137.25	Sample X02	12662	2	2	sample
142.333	Sample X02	16121	2	1	sample
142.333	Sample X02	13197	2	2	sample
147.417	Sample X02	16072	2	1	sample
147.417	Sample X02	13184	2	2	sample
152.5	Sample X02	14949	2	1	sample
152.5	Sample X02	13323	2	2	sample
157.583	Sample X02	13503	2	1	sample
157.583	Sample X02	13463	2	2	sample
162.667	Sample X02	13830	2	1	sample
162.667	Sample X02	13120	2	2	sample
167.75	Sample X02	13282	2	1	sample
167.75	Sample X02	13202	2	2	sample
172.833	Sample X02	13384	2	1	sample
172.833	Sample X02	12580	2	2	sample
177.917	Sample X02	12491	2	1	sample
177.917	Sample X02	11774	2	2	sample
183	Sample X02	11489	2	1	sample
183	Sample X02	10670	2	2	sample
188.083	Sample X02	11046	2	1	sample
188.083	Sample X02	10022	2	2	sample
193.167	Sample X02	11474	2	1	sample
193.167	Sample X02	9743	2	2	sample
198.25	Sample X02	10616	2	1	sample
198.25	Sample X02	9168	2	2	sample
0	Sample X03	262	3	1	sample
0	Sample X03	203	3	2	sample
5.08333	Sample X03	247	3	1	sample
5.08333	Sample X03	313	3	2	sample
10.1667	Sample X03	190	3	1	sample
10.1667	Sample X03	249	3	2	sample
15.25	Sample X03	232	3	1	sample
15.25	Sample X03	307	3	2	sample
20.3333	Sample X03	329	3	1	sample
20.3333	Sample X03	263	3	2	sample
25.4167	Sample X03	425	3	1	sample
25.4167	Sample X03	472	3	2	sample
30.5	Sample X03	465	3	1	sample
30.5	Sample X03	430	3	2	sample
35.5833	Sample X03	446	3	1	sample
35.5833	Sample X03	523	3	2	sample
40.6667	Sample X03	625	3	1	sample
40.6667	Sample X03	564	3	2	sample
45.75	Sample X03	709	3	1	sample
45.75	Sample X03	518	3	2	sample
50.8333	Sample X03	691	3	1	sample
50.8333	Sample X03	714	3	2	sample
55.9167	Sample X03	772	3	1	sample
55.9167	Sample X03	803	3	2	sample
61	Sample X03	805	3	1	sample
61	Sample X03	900	3	2	sample
66.0833	Sample X03	926	3	1	sample
66.0833	Sample X03	754	3	2	sample
71.1667	Sample X03	945	3	1	sample
71.1667	Sample X03	1054	3	2	sample
76.25	Sample X03	1052	3	1	sample
76.25	Sample X03	1031	3	2	sample
81.3333	Sample X03	1147	3	1	sample
81.3333	Sample X03	907	3	2	sample
86.4167	Sample X03	1188	3	1	sample
86.4167	Sample X03	1173	3	2	sample
91.5	Sample X03	1053	3	1	sample
91.5	Sample X03	1231	3	2	sample
96.5833	Sample X03	1136	3	1	sample
96.5833	Sample X03	1235	3	2	sample
101.667	Sample X03	1358	3	1	sample
101.667	Sample X03	1308	3	2	sample
106.75	Sample X03	1273	3	1	sample
106.75	Sample X03	1302	3	2	sample
111.833	Sample X03	1315	3	1	sample
111.833	Sample X03	1344	3	2	sample
116.917	Sample X03	1401	3	1	sample
116.917	Sample X03	1321	3	2	sample
122	Sample X03	1503	3	1	sample
122	Sample X03	1412	3	2	sample
127.083	Sample X03	1559	3	1	sample
127.083	Sample X03	1574	3	2	sample
132.167	Sample X03	1385	3	1	sample
132.167	Sample X03	1530	3	2	sample
137.25	Sample X03	1296	3	1	sample
137.25	Sample X03	1343	3	2	sample
142.333	Sample X03	1375	3	1	sample
142.333	Sample X03	1484	3	2	sample
147.417	Sample X03	1519	3	1	sample
147.417	Sample X03	1446	3	2	sample
152.5	Sample X03	1502	3	1	sample
152.5	Sample X03	1468	3	2	sample
157.583	Sample X03	1556	3	1	sample
157.583	Sample X03	1625	3	2	sample
162.667	Sample X03	1466	3	1	sample
162.667	Sample X03	1687	3	2	sample
167.75	Sample X03	1500	3	1	sample
167.75	Sample X03	1497	3	2	sample
172.833	Sample X03	1573	3	1	sample
172.833	Sample X03	1780	3	2	sample
177.917	Sample X03	1651	3	1	sample
177.917	Sample X03	1590	3	2	sample
183	Sample X03	1599	3	1	sample
183	Sample X03	1473	3	2	sample
188.083	Sample X03	1474	3	1	sample
188.083	Sample X03	1698	3	2	sample
193.167	Sample X03	1567	3	1	sample
193.167	Sample X03	1714	3	2	sample
198.25	Sample X03	1576	3	1	sample
198.25	Sample X03	1605	3	2	sample
0	Sample X04	367	4	1	sample
0	Sample X04	270	4	2	sample
5.08333	Sample X04	442	4	1	sample
5.08333	Sample X04	482	4	2	sample
10.1667	Sample X04	1417	4	1	sample
10.1667	Sample X04	1725	4	2	sample
15.25	Sample X04	4031	4	1	sample
15.25	Sample X04	4974	4	2	sample
20.3333	Sample X04	7897	4	1	sample
20.3333	Sample X04	10552	4	2	sample
25.4167	Sample X04	15257	4	1	sample
25.4167	Sample X04	20184	4	2	sample
30.5	Sample X04	27310	4	1	sample
30.5	Sample X04	35481	4	2	sample
35.5833	Sample X04	45747	4	1	sample
35.5833	Sample X04	54380	4	2	sample
40.6667	Sample X04	70029	4	1	sample
40.6667	Sample X04	74390	4	2	sample
45.75	Sample X04	97722	4	1	sample
45.75	Sample X04	88622	4	2	sample
50.8333	Sample X04	122088	4	1	sample
50.8333	Sample X04	109027	4	2	sample
55.9167	Sample X04	144713	4	1	sample
55.9167	Sample X04	129331	4	2	sample
61	Sample X04	162942	4	1	sample
61	Sample X04	144799	4	2	sample
66.0833	Sample X04	178212	4	1	sample
66.0833	Sample X04	157269	4	2	sample
71.1667	Sample X04	190871	4	1	sample
71.1667	Sample X04	171804	4	2	sample
76.25	Sample X04	202121	4	1	sample
76.25	Sample X04	180426	4	2	sample
81.3333	Sample X04	208869	4	1	sample
81.3333	Sample X04	189549	4	2	sample
86.4167	Sample X04	218577	4	1	sample
86.4167	Sample X04	194784	4	2	sample
91.5	Sample X04	223395	4	1	sample
91.5	Sample X04	191273	4	2	sample
96.5833	Sample X04	227048	4	1	sample
96.5833	Sample X04	188423	4	2	sample
101.667	Sample X04	222544	4	1	sample
101.667	Sample X04	187398	4	2	sample
106.75	Sample X04	220370	4	1	sample
106.75	Sample X04	183032	4	2	sample
111.833	Sample X04	211583	4	1	sample
111.833	Sample X04	176805	4	2	sample
116.917	Sample X04	199641	4	1	sample
116.917	Sample X04	166965	4	2	sample
122	Sample X04	189250	4	1	sample
122	Sample X04	155546	4	2	sample
127.083	Sample X04	171022	4	1	sample
127.083	Sample X04	142881	4	2	sample
132.167	Sample X04	150475	4	1	sample
132.167	Sample X04	128848	4	2	sample
137.25	Sample X04	136266	4	1	sample
137.25	Sample X04	118346	4	2	sample
142.333	Sample X04	121627	4	1	sample
142.333	Sample X04	103228	4	2	sample
147.417	Sample X04	109644	4	1	sample
147.417	Sample X04	90994	4	2	sample
152.5	Sample X04	97192	4	1	sample
152.5	Sample X04	81536	4	2	sample
157.583	Sample X04	87491	4	1	sample
157.583	Sample X04	73439	4	2	sample
162.667	Sample X04	76435	4	1	sample
162.667	Sample X04	65813	4	2	sample
167.75	Sample X04	69814	4	1	sample
167.75	Sample X04	60629	4	2	sample
172.833	Sample X04	60776	4	1	sample
172.833	Sample X04	52070	4	2	sample
177.917	Sample X04	54395	4	1	sample
177.917	Sample X04	45227	4	2	sample
183	Sample X04	49596	4	1	sample
183	Sample X04	41721	4	2	sample
188.083	Sample X04	45496	4	1	sample
188.083	Sample X04	39095	4	2	sample
193.167	Sample X04	41725	4	1	sample
193.167	Sample X04	35304	4	2	sample
198.25	Sample X04	38567	4	1	sample
198.25	Sample X04	32135	4	2	sample
0	Sample X05	290	5	1	sample
0	Sample X05	252	5	2	sample
5.08333	Sample X05	271	5	1	sample
5.08333	Sample X05	172	5	2	sample
10.1667	Sample X05	510	5	1	sample
10.1667	Sample X05	550	5	2	sample
15.25	Sample X05	1020	5	1	sample
15.25	Sample X05	1404	5	2	sample
20.3333	Sample X05	2477	5	1	sample
20.3333	Sample X05	2895	5	2	sample
25.4167	Sample X05	4799	5	1	sample
25.4167	Sample X05	5886	5	2	sample
30.5	Sample X05	7713	5	1	sample
30.5	Sample X05	9768	5	2	sample
35.5833	Sample X05	11794	5	1	sample
35.5833	Sample X05	14496	5	2	sample
40.6667	Sample X05	18163	5	1	sample
40.6667	Sample X05	19007	5	2	sample
45.75	Sample X05	24216	5	1	sample
45.75	Sample X05	25309	5	2	sample
50.8333	Sample X05	31648	5	1	sample
50.8333	Sample X05	32834	5	2	sample
55.9167	Sample X05	39975	5	1	sample
55.9167	Sample X05	39506	5	2	sample
61	Sample X05	49466	5	1	sample
61	Sample X05	44186	5	2	sample
66.0833	Sample X05	56613	5	1	sample
66.0833	Sample X05	48475	5	2	sample
71.1667	Sample X05	60976	5	1	sample
71.1667	Sample X05	52517	5	2	sample
76.25	Sample X05	65202	5	1	sample
76.25	Sample X05	55840	5	2	sample
81.3333	Sample X05	67452	5	1	sample
81.3333	Sample X05	58346	5	2	sample
86.4167	Sample X05	69258	5	1	sample
86.4167	Sample X05	58562	5	2	sample
91.5	Sample X05	68473	5	1	sample
91.5	Sample X05	62150	5	2	sample
96.5833	Sample X05	68206	5	1	sample
96.5833	Sample X05	60461	5	2	sample
101.667	Sample X05	64469	5	1	sample
101.667	Sample X05	58574	5	2	sample
106.75	Sample X05	61541	5	1	sample
106.75	Sample X05	55233	5	2	sample
111.833	Sample X05	57406	5	1	sample
111.833	Sample X05	52649	5	2	sample
116.917	Sample X05	53342	5	1	sample
116.917	Sample X05	49131	5	2	sample
122	Sample X05	50496	5	1	sample
122	Sample X05	44006	5	2	sample
127.083	Sample X05	45494	5	1	sample
127.083	Sample X05	40040	5	2	sample
132.167	Sample X05	41184	5	1	sample
132.167	Sample X05	36246	5	2	sample
137.25	Sample X05	36951	5	1	sample
137.25	Sample X05	33727	5	2	sample
142.333	Sample X05	34591	5	1	sample
142.333	Sample X05	31328	5	2	sample
147.417	Sample X05	30662	5	1	sample
147.417	Sample X05	29164	5	2	sample
152.5	Sample X05	28171	5	1	sample
152.5	Sample X05	26594	5	2	sample
157.583	Sample X05	25581	5	1	sample
157.583	Sample X05	25188	5	2	sample
162.667	Sample X05	23482	5	1	sample
162.667	Sample X05	22526	5	2	sample
167.75	Sample X05	20682	5	1	sample
167.75	Sample X05	20860	5	2	sample
172.833	Sample X05	18944	5	1	sample
172.833	Sample X05	19525	5	2	sample
177.917	Sample X05	18310	5	1	sample
177.917	Sample X05	17688	5	2	sample
183	Sample X05	16960	5	1	sample
183	Sample X05	16077	5	2	sample
188.083	Sample X05	15565	5	1	sample
188.083	Sample X05	14836	5	2	sample
193.167	Sample X05	14417	5	1	sample
193.167	Sample X05	14870	5	2	sample
198.25	Sample X05	13860	5	1	sample
198.25	Sample X05	14027	5	2	sample
0	Sample X06	712	6	1	sample
0	Sample X06	617	6	2	sample
5.08333	Sample X06	908	6	1	sample
5.08333	Sample X06	844	6	2	sample
10.1667	Sample X06	1779	6	1	sample
10.1667	Sample X06	1868	6	2	sample
15.25	Sample X06	3840	6	1	sample
15.25	Sample X06	4816	6	2	sample
20.3333	Sample X06	7024	6	1	sample
20.3333	Sample X06	8398	6	2	sample
25.4167	Sample X06	11650	6	1	sample
25.4167	Sample X06	13373	6	2	sample
30.5	Sample X06	17475	6	1	sample
30.5	Sample X06	21487	6	2	sample
35.5833	Sample X06	26390	6	1	sample
35.5833	Sample X06	28127	6	2	sample
40.6667	Sample X06	36412	6	1	sample
40.6667	Sample X06	37263	6	2	sample
45.75	Sample X06	52467	6	1	sample
45.75	Sample X06	52406	6	2	sample
50.8333	Sample X06	66651	6	1	sample
50.8333	Sample X06	66744	6	2	sample
55.9167	Sample X06	83716	6	1	sample
55.9167	Sample X06	77591	6	2	sample
61	Sample X06	96415	6	1	sample
61	Sample X06	87479	6	2	sample
66.0833	Sample X06	109940	6	1	sample
66.0833	Sample X06	97236	6	2	sample
71.1667	Sample X06	116044	6	1	sample
71.1667	Sample X06	103349	6	2	sample
76.25	Sample X06	118086	6	1	sample
76.25	Sample X06	102105	6	2	sample
81.3333	Sample X06	115425	6	1	sample
81.3333	Sample X06	103294	6	2	sample
86.4167	Sample X06	113599	6	1	sample
86.4167	Sample X06	101701	6	2	sample
91.5	Sample X06	106315	6	1	sample
91.5	Sample X06	99562	6	2	sample
96.5833	Sample X06	99058	6	1	sample
96.5833	Sample X06	94176	6	2	sample
101.667	Sample X06	90058	6	1	sample
101.667	Sample X06	88091	6	2	sample
106.75	Sample X06	83707	6	1	sample
106.75	Sample X06	81809	6	2	sample
111.833	Sample X06	78013	6	1	sample
111.833	Sample X06	76452	6	2	sample
116.917	Sample X06	69305	6	1	sample
116.917	Sample X06	69762	6	2	sample
122	Sample X06	64165	6	1	sample
122	Sample X06	64592	6	2	sample
127.083	Sample X06	56176	6	1	sample
127.083	Sample X06	57083	6	2	sample
132.167	Sample X06	50478	6	1	sample
132.167	Sample X06	53639	6	2	sample
137.25	Sample X06	45970	6	1	sample
137.25	Sample X06	50695	6	2	sample
142.333	Sample X06	40505	6	1	sample
142.333	Sample X06	45024	6	2	sample
147.417	Sample X06	35447	6	1	sample
147.417	Sample X06	40984	6	2	sample
152.5	Sample X06	33422	6	1	sample
152.5	Sample X06	37131	6	2	sample
157.583	Sample X06	30929	6	1	sample
157.583	Sample X06	33498	6	2	sample
162.667	Sample X06	28511	6	1	sample
162.667	Sample X06	32240	6	2	sample
167.75	Sample X06	25830	6	1	sample
167.75	Sample X06	29191	6	2	sample
172.833	Sample X06	24347	6	1	sample
172.833	Sample X06	26265	6	2	sample
177.917	Sample X06	21815	6	1	sample
177.917	Sample X06	24482	6	2	sample
183	Sample X06	20231	6	1	sample
183	Sample X06	22807	6	2	sample
188.083	Sample X06	19189	6	1	sample
188.083	Sample X06	20062	6	2	sample
193.167	Sample X06	17920	6	1	sample
193.167	Sample X06	19982	6	2	sample
198.25	Sample X06	16807	6	1	sample
198.25	Sample X06	18759	6	2	sample
0	Sample X07	1254	7	1	sample
0	Sample X07	1050	7	2	sample
5.08333	Sample X07	1797	7	1	sample
5.08333	Sample X07	1774	7	2	sample
10.1667	Sample X07	4373	7	1	sample
10.1667	Sample X07	4064	7	2	sample
15.25	Sample X07	11760	7	1	sample
15.25	Sample X07	11019	7	2	sample
20.3333	Sample X07	25742	7	1	sample
20.3333	Sample X07	22315	7	2	sample
25.4167	Sample X07	48497	7	1	sample
25.4167	Sample X07	35531	7	2	sample
30.5	Sample X07	78410	7	1	sample
30.5	Sample X07	53451	7	2	sample
35.5833	Sample X07	110491	7	1	sample
35.5833	Sample X07	73366	7	2	sample
40.6667	Sample X07	134316	7	1	sample
40.6667	Sample X07	92917	7	2	sample
45.75	Sample X07	153567	7	1	sample
45.75	Sample X07	111767	7	2	sample
50.8333	Sample X07	166651	7	1	sample
50.8333	Sample X07	127193	7	2	sample
55.9167	Sample X07	176638	7	1	sample
55.9167	Sample X07	138761	7	2	sample
61	Sample X07	180105	7	1	sample
61	Sample X07	144806	7	2	sample
66.0833	Sample X07	180984	7	1	sample
66.0833	Sample X07	151003	7	2	sample
71.1667	Sample X07	175603	7	1	sample
71.1667	Sample X07	147492	7	2	sample
76.25	Sample X07	165958	7	1	sample
76.25	Sample X07	142244	7	2	sample
81.3333	Sample X07	155917	7	1	sample
81.3333	Sample X07	133927	7	2	sample
86.4167	Sample X07	145111	7	1	sample
86.4167	Sample X07	122708	7	2	sample
91.5	Sample X07	131978	7	1	sample
91.5	Sample X07	112025	7	2	sample
96.5833	Sample X07	120446	7	1	sample
96.5833	Sample X07	104416	7	2	sample
101.667	Sample X07	108610	7	1	sample
101.667	Sample X07	96387	7	2	sample
106.75	Sample X07	99229	7	1	sample
106.75	Sample X07	87393	7	2	sample
111.833	Sample X07	87719	7	1	sample
111.833	Sample X07	76078	7	2	sample
116.917	Sample X07	79536	7	1	sample
116.917	Sample X07	68927	7	2	sample
122	Sample X07	70146	7	1	sample
122	Sample X07	61463	7	2	sample
127.083	Sample X07	65171	7	1	sample
127.083	Sample X07	55929	7	2	sample
132.167	Sample X07	59568	7	1	sample
132.167	Sample X07	51956	7	2	sample
137.25	Sample X07	54729	7	1	sample
137.25	Sample X07	48026	7	2	sample
142.333	Sample X07	49322	7	1	sample
142.333	Sample X07	44153	7	2	sample
147.417	Sample X07	45004	7	1	sample
147.417	Sample X07	42005	7	2	sample
152.5	Sample X07	42623	7	1	sample
152.5	Sample X07	39155	7	2	sample
157.583	Sample X07	39527	7	1	sample
157.583	Sample X07	36492	7	2	sample
162.667	Sample X07	38067	7	1	sample
162.667	Sample X07	33461	7	2	sample
167.75	Sample X07	37067	7	1	sample
167.75	Sample X07	29237	7	2	sample
172.833	Sample X07	33163	7	1	sample
172.833	Sample X07	25320	7	2	sample
177.917	Sample X07	30740	7	1	sample
177.917	Sample X07	24004	7	2	sample
183	Sample X07	28122	7	1	sample
183	Sample X07	22564	7	2	sample
188.083	Sample X07	26812	7	1	sample
188.083	Sample X07	21300	7	2	sample
193.167	Sample X07	25332	7	1	sample
193.167	Sample X07	20712	7	2	sample
198.25	Sample X07	22008	7	1	sample
198.25	Sample X07	18445	7	2	sample
0	Sample X08	542	8	1	sample
0	Sample X08	667	8	2	sample
5.08333	Sample X08	865	8	1	sample
5.08333	Sample X08	919	8	2	sample
10.1667	Sample X08	2799	8	1	sample
10.1667	Sample X08	2817	8	2	sample
15.25	Sample X08	10837	8	1	sample
15.25	Sample X08	11679	8	2	sample
20.3333	Sample X08	25786	8	1	sample
20.3333	Sample X08	28344	8	2	sample
25.4167	Sample X08	51144	8	1	sample
25.4167	Sample X08	55468	8	2	sample
30.5	Sample X08	89569	8	1	sample
30.5	Sample X08	88212	8	2	sample
35.5833	Sample X08	139266	8	1	sample
35.5833	Sample X08	126440	8	2	sample
40.6667	Sample X08	195743	8	1	sample
40.6667	Sample X08	173103	8	2	sample
45.75	Sample X08	245704	8	1	sample
45.75	Sample X08	218209	8	2	sample
50.8333	Sample X08	279705	8	1	sample
50.8333	Sample X08	254994	8	2	sample
55.9167	Sample X08	305890	8	1	sample
55.9167	Sample X08	278597	8	2	sample
61	Sample X08	312692	8	1	sample
61	Sample X08	293572	8	2	sample
66.0833	Sample X08	313029	8	1	sample
66.0833	Sample X08	292233	8	2	sample
71.1667	Sample X08	306438	8	1	sample
71.1667	Sample X08	284580	8	2	sample
76.25	Sample X08	288771	8	1	sample
76.25	Sample X08	276802	8	2	sample
81.3333	Sample X08	275569	8	1	sample
81.3333	Sample X08	263480	8	2	sample
86.4167	Sample X08	259619	8	1	sample
86.4167	Sample X08	253746	8	2	sample
91.5	Sample X08	242763	8	1	sample
91.5	Sample X08	234837	8	2	sample
96.5833	Sample X08	219493	8	1	sample
96.5833	Sample X08	211933	8	2	sample
101.667	Sample X08	202145	8	1	sample
101.667	Sample X08	189263	8	2	sample
106.75	Sample X08	183741	8	1	sample
106.75	Sample X08	175253	8	2	sample
111.833	Sample X08	165075	8	1	sample
111.833	Sample X08	157143	8	2	sample
116.917	Sample X08	148331	8	1	sample
116.917	Sample X08	140974	8	2	sample
122	Sample X08	135691	8	1	sample
122	Sample X08	123784	8	2	sample
127.083	Sample X08	121456	8	1	sample
127.083	Sample X08	117105	8	2	sample
132.167	Sample X08	110859	8	1	sample
132.167	Sample X08	108892	8	2	sample
137.25	Sample X08	98547	8	1	sample
137.25	Sample X08	94706	8	2	sample
142.333	Sample X08	87763	8	1	sample
142.333	Sample X08	84218	8	2	sample
147.417	Sample X08	81834	8	1	sample
147.417	Sample X08	75859	8	2	sample
152.5	Sample X08	73169	8	1	sample
152.5	Sample X08	74284	8	2	sample
157.583	Sample X08	67478	8	1	sample
157.583	Sample X08	68072	8	2	sample
162.667	Sample X08	63972	8	1	sample
162.667	Sample X08	60763	8	2	sample
167.75	Sample X08	61324	8	1	sample
167.75	Sample X08	53581	8	2	sample
172.833	Sample X08	56972	8	1	sample
172.833	Sample X08	52152	8	2	sample
177.917	Sample X08	51579	8	1	sample
177.917	Sample X08	47093	8	2	sample
183	Sample X08	48360	8	1	sample
183	Sample X08	43645	8	2	sample
188.083	Sample X08	48681	8	1	sample
188.083	Sample X08	40656	8	2	sample
193.167	Sample X08	44841	8	1	sample
193.167	Sample X08	37236	8	2	sample
198.25	Sample X08	41889	8	1	sample
198.25	Sample X08	35809	8	2	sample
0	Sample X09	295	9	1	sample
0	Sample X09	399	9	2	sample
5.08333	Sample X09	288	9	1	sample
5.08333	Sample X09	303	9	2	sample
10.1667	Sample X09	377	9	1	sample
10.1667	Sample X09	451	9	2	sample
15.25	Sample X09	526	9	1	sample
15.25	Sample X09	606	9	2	sample
20.3333	Sample X09	850	9	1	sample
20.3333	Sample X09	1259	9	2	sample
25.4167	Sample X09	1866	9	1	sample
25.4167	Sample X09	2112	9	2	sample
30.5	Sample X09	3258	9	1	sample
30.5	Sample X09	2826	9	2	sample
35.5833	Sample X09	4833	9	1	sample
35.5833	Sample X09	3935	9	2	sample
40.6667	Sample X09	8278	9	1	sample
40.6667	Sample X09	6515	9	2	sample
45.75	Sample X09	12545	9	1	sample
45.75	Sample X09	9511	9	2	sample
50.8333	Sample X09	17225	9	1	sample
50.8333	Sample X09	13007	9	2	sample
55.9167	Sample X09	22297	9	1	sample
55.9167	Sample X09	17401	9	2	sample
61	Sample X09	26223	9	1	sample
61	Sample X09	21285	9	2	sample
66.0833	Sample X09	28789	9	1	sample
66.0833	Sample X09	24049	9	2	sample
71.1667	Sample X09	31835	9	1	sample
71.1667	Sample X09	25321	9	2	sample
76.25	Sample X09	32114	9	1	sample
76.25	Sample X09	28875	9	2	sample
81.3333	Sample X09	33425	9	1	sample
81.3333	Sample X09	29237	9	2	sample
86.4167	Sample X09	33662	9	1	sample
86.4167	Sample X09	30432	9	2	sample
91.5	Sample X09	33959	9	1	sample
91.5	Sample X09	30651	9	2	sample
96.5833	Sample X09	33501	9	1	sample
96.5833	Sample X09	30938	9	2	sample
101.667	Sample X09	32019	9	1	sample
101.667	Sample X09	31685	9	2	sample
106.75	Sample X09	30952	9	1	sample
106.75	Sample X09	30316	9	2	sample
111.833	Sample X09	30886	9	1	sample
111.833	Sample X09	31162	9	2	sample
116.917	Sample X09	30678	9	1	sample
116.917	Sample X09	29490	9	2	sample
122	Sample X09	29347	9	1	sample
122	Sample X09	27019	9	2	sample
127.083	Sample X09	31465	9	1	sample
127.083	Sample X09	26397	9	2	sample
132.167	Sample X09	28861	9	1	sample
132.167	Sample X09	27658	9	2	sample
137.25	Sample X09	26028	9	1	sample
137.25	Sample X09	25823	9	2	sample
142.333	Sample X09	24001	9	1	sample
142.333	Sample X09	23777	9	2	sample
147.417	Sample X09	23441	9	1	sample
147.417	Sample X09	22476	9	2	sample
152.5	Sample X09	21364	9	1	sample
152.5	Sample X09	20858	9	2	sample
157.583	Sample X09	20545	9	1	sample
157.583	Sample X09	20328	9	2	sample
162.667	Sample X09	18159	9	1	sample
162.667	Sample X09	20037	9	2	sample
167.75	Sample X09	18731	9	1	sample
167.75	Sample X09	18879	9	2	sample
172.833	Sample X09	17212	9	1	sample
172.833	Sample X09	17623	9	2	sample
177.917	Sample X09	16208	9	1	sample
177.917	Sample X09	16634	9	2	sample
183	Sample X09	14675	9	1	sample
183	Sample X09	14916	9	2	sample
188.083	Sample X09	14191	9	1	sample
188.083	Sample X09	14172	9	2	sample
193.167	Sample X09	11885	9	1	sample
193.167	Sample X09	13722	9	2	sample
198.25	Sample X09	12398	9	1	sample
198.25	Sample X09	13235	9	2	sample
0	Sample X10	414	10	1	sample
0	Sample X10	472	10	2	sample
5.08333	Sample X10	566	10	1	sample
5.08333	Sample X10	511	10	2	sample
10.1667	Sample X10	658	10	1	sample
10.1667	Sample X10	747	10	2	sample
15.25	Sample X10	807	10	1	sample
15.25	Sample X10	1297	10	2	sample
20.3333	Sample X10	1620	10	1	sample
20.3333	Sample X10	1888	10	2	sample
25.4167	Sample X10	3004	10	1	sample
25.4167	Sample X10	3721	10	2	sample
30.5	Sample X10	5356	10	1	sample
30.5	Sample X10	5990	10	2	sample
35.5833	Sample X10	8133	10	1	sample
35.5833	Sample X10	8736	10	2	sample
40.6667	Sample X10	13585	10	1	sample
40.6667	Sample X10	12583	10	2	sample
45.75	Sample X10	18887	10	1	sample
45.75	Sample X10	17776	10	2	sample
50.8333	Sample X10	25026	10	1	sample
50.8333	Sample X10	26334	10	2	sample
55.9167	Sample X10	32609	10	1	sample
55.9167	Sample X10	31479	10	2	sample
61	Sample X10	40721	10	1	sample
61	Sample X10	36515	10	2	sample
66.0833	Sample X10	48024	10	1	sample
66.0833	Sample X10	41802	10	2	sample
71.1667	Sample X10	57182	10	1	sample
71.1667	Sample X10	51132	10	2	sample
76.25	Sample X10	63933	10	1	sample
76.25	Sample X10	55632	10	2	sample
81.3333	Sample X10	68893	10	1	sample
81.3333	Sample X10	59330	10	2	sample
86.4167	Sample X10	71278	10	1	sample
86.4167	Sample X10	62674	10	2	sample
91.5	Sample X10	73701	10	1	sample
91.5	Sample X10	66022	10	2	sample
96.5833	Sample X10	73226	10	1	sample
96.5833	Sample X10	67603	10	2	sample
101.667	Sample X10	72664	10	1	sample
101.667	Sample X10	69206	10	2	sample
106.75	Sample X10	73103	10	1	sample
106.75	Sample X10	70016	10	2	sample
111.833	Sample X10	69915	10	1	sample
111.833	Sample X10	65572	10	2	sample
116.917	Sample X10	67124	10	1	sample
116.917	Sample X10	61947	10	2	sample
122	Sample X10	62225	10	1	sample
122	Sample X10	59725	10	2	sample
127.083	Sample X10	54029	10	1	sample
127.083	Sample X10	54315	10	2	sample
132.167	Sample X10	48963	10	1	sample
132.167	Sample X10	54560	10	2	sample
137.25	Sample X10	46761	10	1	sample
137.25	Sample X10	51453	10	2	sample
142.333	Sample X10	46139	10	1	sample
142.333	Sample X10	47175	10	2	sample
147.417	Sample X10	40884	10	1	sample
147.417	Sample X10	42727	10	2	sample
152.5	Sample X10	37335	10	1	sample
152.5	Sample X10	39680	10	2	sample
157.583	Sample X10	35289	10	1	sample
157.583	Sample X10	35498	10	2	sample
162.667	Sample X10	31458	10	1	sample
162.667	Sample X10	33438	10	2	sample
167.75	Sample X10	28798	10	1	sample
167.75	Sample X10	29201	10	2	sample
172.833	Sample X10	27845	10	1	sample
172.833	Sample X10	27512	10	2	sample
177.917	Sample X10	26476	10	1	sample
177.917	Sample X10	26995	10	2	sample
183	Sample X10	23261	10	1	sample
183	Sample X10	23239	10	2	sample
188.083	Sample X10	20780	10	1	sample
188.083	Sample X10	23037	10	2	sample
193.167	Sample X10	19624	10	1	sample
193.167	Sample X10	20986	10	2	sample
198.25	Sample X10	19420	10	1	sample
198.25	Sample X10	19524	10	2	sample
0	Sample X11	3579	11	1	sample
0	Sample X11	2345	11	2	sample
5.08333	Sample X11	4558	11	1	sample
5.08333	Sample X11	2965	11	2	sample
10.1667	Sample X11	5732	11	1	sample
10.1667	Sample X11	4050	11	2	sample
15.25	Sample X11	8702	11	1	sample
15.25	Sample X11	6993	11	2	sample
20.3333	Sample X11	12081	11	1	sample
20.3333	Sample X11	9777	11	2	sample
25.4167	Sample X11	17482	11	1	sample
25.4167	Sample X11	13401	11	2	sample
30.5	Sample X11	21610	11	1	sample
30.5	Sample X11	17288	11	2	sample
35.5833	Sample X11	27621	11	1	sample
35.5833	Sample X11	21992	11	2	sample
40.6667	Sample X11	37079	11	1	sample
40.6667	Sample X11	29317	11	2	sample
45.75	Sample X11	47543	11	1	sample
45.75	Sample X11	38405	11	2	sample
50.8333	Sample X11	62506	11	1	sample
50.8333	Sample X11	47808	11	2	sample
55.9167	Sample X11	75147	11	1	sample
55.9167	Sample X11	61124	11	2	sample
61	Sample X11	86518	11	1	sample
61	Sample X11	73766	11	2	sample
66.0833	Sample X11	99119	11	1	sample
66.0833	Sample X11	85630	11	2	sample
71.1667	Sample X11	105362	11	1	sample
71.1667	Sample X11	94674	11	2	sample
76.25	Sample X11	114216	11	1	sample
76.25	Sample X11	105699	11	2	sample
81.3333	Sample X11	115137	11	1	sample
81.3333	Sample X11	111169	11	2	sample
86.4167	Sample X11	114216	11	1	sample
86.4167	Sample X11	110185	11	2	sample
91.5	Sample X11	112919	11	1	sample
91.5	Sample X11	110240	11	2	sample
96.5833	Sample X11	107539	11	1	sample
96.5833	Sample X11	112741	11	2	sample
101.667	Sample X11	102442	11	1	sample
101.667	Sample X11	105571	11	2	sample
106.75	Sample X11	97612	11	1	sample
106.75	Sample X11	97664	11	2	sample
111.833	Sample X11	88060	11	1	sample
111.833	Sample X11	92305	11	2	sample
116.917	Sample X11	82916	11	1	sample
116.917	Sample X11	84646	11	2	sample
122	Sample X11	72835	11	1	sample
122	Sample X11	74455	11	2	sample
127.083	Sample X11	65258	11	1	sample
127.083	Sample X11	68293	11	2	sample
132.167	Sample X11	58683	11	1	sample
132.167	Sample X11	59500	11	2	sample
137.25	Sample X11	49327	11	1	sample
137.25	Sample X11	53172	11	2	sample
142.333	Sample X11	43492	11	1	sample
142.333	Sample X11	46225	11	2	sample
147.417	Sample X11	39634	11	1	sample
147.417	Sample X11	40475	11	2	sample
152.5	Sample X11	34092	11	1	sample
152.5	Sample X11	37604	11	2	sample
157.583	Sample X11	31152	11	1	sample
157.583	Sample X11	33777	11	2	sample
162.667	Sample X11	27719	11	1	sample
162.667	Sample X11	30139	11	2	sample
167.75	Sample X11	26058	11	1	sample
167.75	Sample X11	27857	11	2	sample
172.833	Sample X11	24444	11	1	sample
172.833	Sample X11	25797	11	2	sample
177.917	Sample X11	23130	11	1	sample
177.917	Sample X11	25056	11	2	sample
183	Sample X11	21458	11	1	sample
183	Sample X11	23714	11	2	sample
188.083	Sample X11	19809	11	1	sample
188.083	Sample X11	22272	11	2	sample
193.167	Sample X11	19649	11	1	sample
193.167	Sample X11	20886	11	2	sample
198.25	Sample X11	18293	11	1	sample
198.25	Sample X11	19246	11	2	sample
0	Sample X12	335	12	1	sample
0	Sample X12	267	12	2	sample
5.08333	Sample X12	273	12	1	sample
5.08333	Sample X12	445	12	2	sample
10.1667	Sample X12	429	12	1	sample
10.1667	Sample X12	460	12	2	sample
15.25	Sample X12	706	12	1	sample
15.25	Sample X12	712	12	2	sample
20.3333	Sample X12	1040	12	1	sample
20.3333	Sample X12	1144	12	2	sample
25.4167	Sample X12	1705	12	1	sample
25.4167	Sample X12	1902	12	2	sample
30.5	Sample X12	2404	12	1	sample
30.5	Sample X12	2721	12	2	sample
35.5833	Sample X12	3735	12	1	sample
35.5833	Sample X12	3925	12	2	sample
40.6667	Sample X12	4651	12	1	sample
40.6667	Sample X12	5858	12	2	sample
45.75	Sample X12	5331	12	1	sample
45.75	Sample X12	6942	12	2	sample
50.8333	Sample X12	7559	12	1	sample
50.8333	Sample X12	8054	12	2	sample
55.9167	Sample X12	9541	12	1	sample
55.9167	Sample X12	9533	12	2	sample
61	Sample X12	11713	12	1	sample
61	Sample X12	11671	12	2	sample
66.0833	Sample X12	14501	12	1	sample
66.0833	Sample X12	13175	12	2	sample
71.1667	Sample X12	18152	12	1	sample
71.1667	Sample X12	16148	12	2	sample
76.25	Sample X12	21673	12	1	sample
76.25	Sample X12	19083	12	2	sample
81.3333	Sample X12	25947	12	1	sample
81.3333	Sample X12	21094	12	2	sample
86.4167	Sample X12	30225	12	1	sample
86.4167	Sample X12	24089	12	2	sample
91.5	Sample X12	30423	12	1	sample
91.5	Sample X12	25119	12	2	sample
96.5833	Sample X12	35470	12	1	sample
96.5833	Sample X12	26673	12	2	sample
101.667	Sample X12	37375	12	1	sample
101.667	Sample X12	29904	12	2	sample
106.75	Sample X12	39367	12	1	sample
106.75	Sample X12	30908	12	2	sample
111.833	Sample X12	38233	12	1	sample
111.833	Sample X12	29937	12	2	sample
116.917	Sample X12	39627	12	1	sample
116.917	Sample X12	32801	12	2	sample
122	Sample X12	41394	12	1	sample
122	Sample X12	36933	12	2	sample
127.083	Sample X12	42120	12	1	sample
127.083	Sample X12	34981	12	2	sample
132.167	Sample X12	39593	12	1	sample
132.167	Sample X12	31839	12	2	sample
137.25	Sample X12	36991	12	1	sample
137.25	Sample X12	31041	12	2	sample
142.333	Sample X12	35726	12	1	sample
142.333	Sample X12	29195	12	2	sample
147.417	Sample X12	33597	12	1	sample
147.417	Sample X12	27242	12	2	sample
152.5	Sample X12	29872	12	1	sample
152.5	Sample X12	27684	12	2	sample
157.583	Sample X12	27075	12	1	sample
157.583	Sample X12	26007	12	2	sample
162.667	Sample X12	25083	12	1	sample
162.667	Sample X12	24476	12	2	sample
167.75	Sample X12	23666	12	1	sample
167.75	Sample X12	24723	12	2	sample
172.833	Sample X12	21217	12	1	sample
172.833	Sample X12	22921	12	2	sample
177.917	Sample X12	19152	12	1	sample
177.917	Sample X12	21213	12	2	sample
183	Sample X12	19010	12	1	sample
183	Sample X12	19836	12	2	sample
188.083	Sample X12	18030	12	1	sample
188.083	Sample X12	16639	12	2	sample
193.167	Sample X12	16737	12	1	sample
193.167	Sample X12	16430	12	2	sample
198.25	Sample X12	14928	12	1	sample
198.25	Sample X12	15873	12	2	sample
0	Sample X13	304	13	1	sample
0	Sample X13	468	13	2	sample
5.08333	Sample X13	544	13	1	sample
5.08333	Sample X13	463	13	2	sample
10.1667	Sample X13	630	13	1	sample
10.1667	Sample X13	769	13	2	sample
15.25	Sample X13	1843	13	1	sample
15.25	Sample X13	2530	13	2	sample
20.3333	Sample X13	5276	13	1	sample
20.3333	Sample X13	7679	13	2	sample
25.4167	Sample X13	12555	13	1	sample
25.4167	Sample X13	14520	13	2	sample
30.5	Sample X13	24462	13	1	sample
30.5	Sample X13	24092	13	2	sample
35.5833	Sample X13	38827	13	1	sample
35.5833	Sample X13	37660	13	2	sample
40.6667	Sample X13	58487	13	1	sample
40.6667	Sample X13	50959	13	2	sample
45.75	Sample X13	80897	13	1	sample
45.75	Sample X13	64884	13	2	sample
50.8333	Sample X13	110805	13	1	sample
50.8333	Sample X13	82758	13	2	sample
55.9167	Sample X13	138317	13	1	sample
55.9167	Sample X13	106241	13	2	sample
61	Sample X13	164357	13	1	sample
61	Sample X13	130769	13	2	sample
66.0833	Sample X13	192908	13	1	sample
66.0833	Sample X13	145008	13	2	sample
71.1667	Sample X13	214003	13	1	sample
71.1667	Sample X13	163095	13	2	sample
76.25	Sample X13	227826	13	1	sample
76.25	Sample X13	169948	13	2	sample
81.3333	Sample X13	236448	13	1	sample
81.3333	Sample X13	173287	13	2	sample
86.4167	Sample X13	240374	13	1	sample
86.4167	Sample X13	176612	13	2	sample
91.5	Sample X13	243066	13	1	sample
91.5	Sample X13	168100	13	2	sample
96.5833	Sample X13	245064	13	1	sample
96.5833	Sample X13	159891	13	2	sample
101.667	Sample X13	242243	13	1	sample
101.667	Sample X13	155652	13	2	sample
106.75	Sample X13	228943	13	1	sample
106.75	Sample X13	143258	13	2	sample
111.833	Sample X13	212736	13	1	sample
111.833	Sample X13	133033	13	2	sample
116.917	Sample X13	197643	13	1	sample
116.917	Sample X13	123451	13	2	sample
122	Sample X13	182222	13	1	sample
122	Sample X13	113138	13	2	sample
127.083	Sample X13	163915	13	1	sample
127.083	Sample X13	103636	13	2	sample
132.167	Sample X13	148147	13	1	sample
132.167	Sample X13	98869	13	2	sample
137.25	Sample X13	134503	13	1	sample
137.25	Sample X13	87926	13	2	sample
142.333	Sample X13	121544	13	1	sample
142.333	Sample X13	78590	13	2	sample
147.417	Sample X13	112778	13	1	sample
147.417	Sample X13	70097	13	2	sample
152.5	Sample X13	99725	13	1	sample
152.5	Sample X13	64004	13	2	sample
157.583	Sample X13	91082	13	1	sample
157.583	Sample X13	55849	13	2	sample
162.667	Sample X13	83098	13	1	sample
162.667	Sample X13	53625	13	2	sample
167.75	Sample X13	77699	13	1	sample
167.75	Sample X13	47765	13	2	sample
172.833	Sample X13	71358	13	1	sample
172.833	Sample X13	45188	13	2	sample
177.917	Sample X13	61519	13	1	sample
177.917	Sample X13	39979	13	2	sample
183	Sample X13	55162	13	1	sample
183	Sample X13	35357	13	2	sample
188.083	Sample X13	50814	13	1	sample
188.083	Sample X13	33936	13	2	sample
193.167	Sample X13	49234	13	1	sample
193.167	Sample X13	30769	13	2	sample
198.25	Sample X13	45572	13	1	sample
198.25	Sample X13	28906	13	2	sample
0	Sample X14	265	14	1	sample
0	Sample X14	329	14	2	sample
5.08333	Sample X14	331	14	1	sample
5.08333	Sample X14	217	14	2	sample
10.1667	Sample X14	464	14	1	sample
10.1667	Sample X14	544	14	2	sample
15.25	Sample X14	938	14	1	sample
15.25	Sample X14	2069	14	2	sample
20.3333	Sample X14	2858	14	1	sample
20.3333	Sample X14	4585	14	2	sample
25.4167	Sample X14	5440	14	1	sample
25.4167	Sample X14	8255	14	2	sample
30.5	Sample X14	10337	14	1	sample
30.5	Sample X14	16029	14	2	sample
35.5833	Sample X14	16345	14	1	sample
35.5833	Sample X14	23746	14	2	sample
40.6667	Sample X14	29794	14	1	sample
40.6667	Sample X14	33847	14	2	sample
45.75	Sample X14	41806	14	1	sample
45.75	Sample X14	45624	14	2	sample
50.8333	Sample X14	55294	14	1	sample
50.8333	Sample X14	57667	14	2	sample
55.9167	Sample X14	68662	14	1	sample
55.9167	Sample X14	71456	14	2	sample
61	Sample X14	79859	14	1	sample
61	Sample X14	82531	14	2	sample
66.0833	Sample X14	94510	14	1	sample
66.0833	Sample X14	99838	14	2	sample
71.1667	Sample X14	109939	14	1	sample
71.1667	Sample X14	109831	14	2	sample
76.25	Sample X14	122097	14	1	sample
76.25	Sample X14	119455	14	2	sample
81.3333	Sample X14	130506	14	1	sample
81.3333	Sample X14	125665	14	2	sample
86.4167	Sample X14	137536	14	1	sample
86.4167	Sample X14	135136	14	2	sample
91.5	Sample X14	146484	14	1	sample
91.5	Sample X14	140972	14	2	sample
96.5833	Sample X14	153489	14	1	sample
96.5833	Sample X14	139178	14	2	sample
101.667	Sample X14	152275	14	1	sample
101.667	Sample X14	142530	14	2	sample
106.75	Sample X14	148828	14	1	sample
106.75	Sample X14	141299	14	2	sample
111.833	Sample X14	141108	14	1	sample
111.833	Sample X14	134885	14	2	sample
116.917	Sample X14	135040	14	1	sample
116.917	Sample X14	133838	14	2	sample
122	Sample X14	129488	14	1	sample
122	Sample X14	128828	14	2	sample
127.083	Sample X14	118961	14	1	sample
127.083	Sample X14	117090	14	2	sample
132.167	Sample X14	111857	14	1	sample
132.167	Sample X14	106519	14	2	sample
137.25	Sample X14	100401	14	1	sample
137.25	Sample X14	95866	14	2	sample
142.333	Sample X14	92190	14	1	sample
142.333	Sample X14	88894	14	2	sample
147.417	Sample X14	83685	14	1	sample
147.417	Sample X14	78779	14	2	sample
152.5	Sample X14	74045	14	1	sample
152.5	Sample X14	69842	14	2	sample
157.583	Sample X14	65733	14	1	sample
157.583	Sample X14	62596	14	2	sample
162.667	Sample X14	58654	14	1	sample
162.667	Sample X14	56237	14	2	sample
167.75	Sample X14	52825	14	1	sample
167.75	Sample X14	51763	14	2	sample
172.833	Sample X14	47596	14	1	sample
172.833	Sample X14	47082	14	2	sample
177.917	Sample X14	43461	14	1	sample
177.917	Sample X14	44450	14	2	sample
183	Sample X14	40051	14	1	sample
183	Sample X14	40854	14	2	sample
188.083	Sample X14	37832	14	1	sample
188.083	Sample X14	35092	14	2	sample
193.167	Sample X14	34965	14	1	sample
193.167	Sample X14	31698	14	2	sample
198.25	Sample X14	30672	14	1	sample
198.25	Sample X14	29026	14	2	sample
0	Sample X15	336	15	1	sample
0	Sample X15	279	15	2	sample
5.08333	Sample X15	314	15	1	sample
5.08333	Sample X15	330	15	2	sample
10.1667	Sample X15	368	15	1	sample
10.1667	Sample X15	441	15	2	sample
15.25	Sample X15	673	15	1	sample
15.25	Sample X15	607	15	2	sample
20.3333	Sample X15	1391	15	1	sample
20.3333	Sample X15	1281	15	2	sample
25.4167	Sample X15	2867	15	1	sample
25.4167	Sample X15	2222	15	2	sample
30.5	Sample X15	3786	15	1	sample
30.5	Sample X15	3456	15	2	sample
35.5833	Sample X15	6337	15	1	sample
35.5833	Sample X15	5173	15	2	sample
40.6667	Sample X15	9255	15	1	sample
40.6667	Sample X15	8335	15	2	sample
45.75	Sample X15	14355	15	1	sample
45.75	Sample X15	13299	15	2	sample
50.8333	Sample X15	21066	15	1	sample
50.8333	Sample X15	18178	15	2	sample
55.9167	Sample X15	30823	15	1	sample
55.9167	Sample X15	25118	15	2	sample
61	Sample X15	41290	15	1	sample
61	Sample X15	33954	15	2	sample
66.0833	Sample X15	53120	15	1	sample
66.0833	Sample X15	42106	15	2	sample
71.1667	Sample X15	67524	15	1	sample
71.1667	Sample X15	52986	15	2	sample
76.25	Sample X15	77599	15	1	sample
76.25	Sample X15	62846	15	2	sample
81.3333	Sample X15	83748	15	1	sample
81.3333	Sample X15	74060	15	2	sample
86.4167	Sample X15	88527	15	1	sample
86.4167	Sample X15	80898	15	2	sample
91.5	Sample X15	94890	15	1	sample
91.5	Sample X15	91711	15	2	sample
96.5833	Sample X15	99033	15	1	sample
96.5833	Sample X15	99516	15	2	sample
101.667	Sample X15	99476	15	1	sample
101.667	Sample X15	102072	15	2	sample
106.75	Sample X15	104976	15	1	sample
106.75	Sample X15	107550	15	2	sample
111.833	Sample X15	113903	15	1	sample
111.833	Sample X15	114591	15	2	sample
116.917	Sample X15	112908	15	1	sample
116.917	Sample X15	113661	15	2	sample
122	Sample X15	109131	15	1	sample
122	Sample X15	112295	15	2	sample
127.083	Sample X15	104130	15	1	sample
127.083	Sample X15	109152	15	2	sample
132.167	Sample X15	100651	15	1	sample
132.167	Sample X15	106129	15	2	sample
137.25	Sample X15	94620	15	1	sample
137.25	Sample X15	98335	15	2	sample
142.333	Sample X15	89230	15	1	sample
142.333	Sample X15	94359	15	2	sample
147.417	Sample X15	86851	15	1	sample
147.417	Sample X15	89981	15	2	sample
152.5	Sample X15	83444	15	1	sample
152.5	Sample X15	85591	15	2	sample
157.583	Sample X15	75770	15	1	sample
157.583	Sample X15	78998	15	2	sample
162.667	Sample X15	69849	15	1	sample
162.667	Sample X15	72885	15	2	sample
167.75	Sample X15	66446	15	1	sample
167.75	Sample X15	69819	15	2	sample
172.833	Sample X15	62451	15	1	sample
172.833	Sample X15	64767	15	2	sample
177.917	Sample X15	58013	15	1	sample
177.917	Sample X15	60191	15	2	sample
183	Sample X15	51919	15	1	sample
183	Sample X15	54729	15	2	sample
188.083	Sample X15	49023	15	1	sample
188.083	Sample X15	52976	15	2	sample
193.167	Sample X15	45664	15	1	sample
193.167	Sample X15	46558	15	2	sample
198.25	Sample X15	41264	15	1	sample
[truncated: 401 more rows]

## Sheet: Mean,Max,Time at Max RLU
ID	Population	Treatment	Mean RLU pre-injection	Time at Max pre-injection	Max RLU pre-injection	Mean RLU post-injection	Time at max post-injection	Max RLU post-injection
1	WA	PBS-Injection	44290.1	91.5	99910	7522.12	91.5	19016
2	WA	PBS-Injection	25736	106.75	44490.5	6935.46	132.167	12227
3	WA	PBS-Injection	32142.5	86.4167	54313	82.675	157.583	296.5
4	WA	LPS-Injection	17333.4	96.5833	35221.5	102100	96.5833	204976
5	WA	LPS-Injection	4244.51	101.667	7935.5	29990.1	91.5	63361.5
6	QLD	LPS-Injection	7345.44	127.083	14374.5	45093	76.25	102320
7	QLD	LPS-Injection	17227.1	96.5833	32437.5	61311.6	61	147058
8	QLD	LPS-Injection	12264.9	96.5833	23402	119970	61	287684
9	QLD	PBS-Injection	3522.61	106.75	6768	16110.7	86.4167	30431
10	QLD	PBS-Injection	29378.3	96.5833	56895.5	31553.2	91.5	64838.5
11	WA	LPS-Injection	67480.1	81.3333	183322	39387.8	81.3333	96216
12	WA	LPS-Injection	3422.3	162.667	5817.5	16761.6	122	34367.5
13	WA	LPS-Injection	6088.24	106.75	9558	97580.3	86.4167	207312
14	WA	PBS-Injection	26610.4	132.167	43880	66622.9	101.667	140370
15	WA	PBS-Injection	35319.5	101.667	72956.5	54601.7	111.833	111257
16	QLD	PBS-Injection	8884.42	137.25	14615	60231.5	81.3333	116017
17	QLD	PBS-Injection	3216.69	91.5	5422.5	10322.1	101.667	21355
18	QLD	PBS-Injection	77965.2	76.25	133164	1611.58	111.833	3371
19	QLD	LPS-Injection	15529	116.917	30527	26681.1	111.833	50415
20	QLD	LPS-Injection	40431.3	127.083	80316	74786.6	91.5	146465

## Sheet: PC1
ID	Population	Treatment	RBC (pre-injection)	RBC (post-injection)	PC1 (pre-injection)	PC1 (post-injection)	RBC (difference)	PC1 (difference)
1	WA	PBS-Injection	60	103	-0.584201	-0.466448	43	0.117753
2	WA	PBS-Injection	126	13	0.397211	-1.6079	-113	-2.00511
3	WA	PBS-Injection	8	30	-0.991566	-5.53268	22	-4.54111
4	WA	LPS-Injection	9	146	-0.687577	1.53885	137	2.22643
5	WA	LPS-Injection	116	146	0.624253	0.642128	30	0.0178742
6	QLD	LPS-Injection	141	182	-1.41459	1.47593	41	2.89052
7	QLD	LPS-Injection	16	147	-0.0200633	2.31706	131	2.33712
8	QLD	LPS-Injection	123	188	-0.306245	2.89415	65	3.2004
9	QLD	PBS-Injection	64	147	-1.17156	0.198887	83	1.37045
10	QLD	PBS-Injection	87	142	-0.07243	0.673339	55	0.745769
11	WA	LPS-Injection	113	68	1.17968	1.23311	-45	0.0534301
12	WA	LPS-Injection	139	161	-0.789124	-0.583248	22	0.205876
13	WA	LPS-Injection	72	214	0.0597204	1.8005	142	1.74078
14	WA	PBS-Injection	97	178	-0.481716	1.06658	81	1.5483
15	WA	PBS-Injection	4	185	0.511998	0.644671	181	0.132673
16	QLD	PBS-Injection	37	136	-0.254897	1.49156	99	1.74646
17	QLD	PBS-Injection	79	109	-1.46852	-0.545056	30	0.923465
18	QLD	PBS-Injection	125	48	1.80308	-2.37273	-77	-4.17581
19	QLD	LPS-Injection	27	185	-2.12443	-0.00498749	158	2.11944
20	QLD	LPS-Injection	247	233	-0.466517	1.39377	-14	1.86029

## Sheet: Corticosterone
ID	Population	Treatment	Sampling Time	Days Post-Injection (DPI)	Creatinine (ug/mL)	Corticosterone (ng/mL)	CORT/CR (ng/ug)	ln (CORT/CR)
16	QLD	PBS-Injection	10AM	-3.25	1.66	0.05	0.0301205	-3.50255
17	QLD	PBS-Injection	10AM	-3.25	2.37	0.05	0.021097	-3.85862
3	WA	PBS-Injection	10AM	-3.25	0.92	0.04	0.0434783	-3.13549
14	WA	PBS-Injection	10AM	-3.25	1.91	0.07	0.0366492	-3.30636
15	WA	PBS-Injection	10AM	-3.25	4.46	0.11	0.0246637	-3.70242
6	QLD	LPS-Injection	10AM	-3.25	0.03	0.02	0.666667	-0.405465
7	QLD	LPS-Injection	10AM	-3.25	0.17	0.02	0.117647	-2.14007
13	WA	LPS-Injection	10AM	-3.25	2.78	0.17	0.0611511	-2.79441
16	QLD	PBS-Injection	10PM	-2.75	1.9	0.08	0.0421053	-3.16758
17	QLD	PBS-Injection	10PM	-2.75	2.04	0.06	0.0294118	-3.52636
1	WA	PBS-Injection	10PM	-2.75	4.96	0.14	0.0282258	-3.56752
3	WA	PBS-Injection	10PM	-2.75	1.33	0.08	0.0601504	-2.81091
14	WA	PBS-Injection	10PM	-2.75	2.22	0.11	0.0495495	-3.00478
4	WA	LPS-Injection	10PM	-2.75	1.47	0.06	0.0408163	-3.19867
11	WA	LPS-Injection	10PM	-2.75	0.2	0.04	0.2	-1.60944
10	QLD	PBS-Injection	10AM	-2.25	1.03	0.02	0.0194175	-3.94158
16	QLD	PBS-Injection	10AM	-2.25	2.31	0.11	0.047619	-3.04452
17	QLD	PBS-Injection	10AM	-2.25	29.97	1.44	0.048048	-3.03555
18	QLD	PBS-Injection	10AM	-2.25	6.38	0.35	0.0548589	-2.90299
1	WA	PBS-Injection	10AM	-2.25	6.24	0.16	0.025641	-3.66356
2	WA	PBS-Injection	10AM	-2.25	1.5	0.08	0.0533333	-2.93119
3	WA	PBS-Injection	10AM	-2.25	2.03	0.11	0.0541872	-2.91531
14	WA	PBS-Injection	10AM	-2.25	3.96	0.07	0.0176768	-4.0355
15	WA	PBS-Injection	10AM	-2.25	1.57	0.03	0.0191083	-3.95763
6	QLD	LPS-Injection	10AM	-2.25	0.58	0.03	0.0517241	-2.96183
7	QLD	LPS-Injection	10AM	-2.25	2.77	0.05	0.0180505	-4.01458
8	QLD	LPS-Injection	10AM	-2.25	1.55	0.03	0.0193548	-3.94481
20	QLD	LPS-Injection	10AM	-2.25	2.53	0.03	0.0118577	-4.43478
4	WA	LPS-Injection	10AM	-2.25	5.74	0.06	0.010453	-4.56087
11	WA	LPS-Injection	10AM	-2.25	0.53	0.07	0.132075	-2.02438
12	WA	LPS-Injection	10AM	-2.25	0.72	0.01	0.0138889	-4.27667
13	WA	LPS-Injection	10AM	-2.25	3.85	0.05	0.012987	-4.34381
1	WA	PBS-Injection	10PM	0.25	1.6	0.06	0.0375	-3.28341
3	WA	PBS-Injection	10PM	0.25	1	0.01	0.01	-4.60517
15	WA	PBS-Injection	10PM	0.25	2.91	0.06	0.0206186	-3.88156
11	WA	LPS-Injection	10PM	0.25	0.59	0.06	0.101695	-2.28578
13	WA	LPS-Injection	10PM	0.25	2.37	0.06	0.0253165	-3.6763
10	QLD	PBS-Injection	10PM	1.25	5.64	0.1	0.0177305	-4.03247
16	QLD	PBS-Injection	10PM	1.25	3.97	0.21	0.0528967	-2.93941
17	QLD	PBS-Injection	10PM	1.25	5.72	0.16	0.027972	-3.57655
18	QLD	PBS-Injection	10PM	1.25	0.78	0.03	0.0384615	-3.2581
1	WA	PBS-Injection	10PM	1.25	3.76	0.13	0.0345745	-3.36464
5	WA	LPS-Injection	10PM	1.25	4.91	0.17	0.0346232	-3.36323
12	WA	LPS-Injection	10PM	1.25	0.48	0.01	0.0208333	-3.8712
18	QLD	PBS-Injection	10PM	7.25	2.78	0.13	0.0467626	-3.06267
14	WA	PBS-Injection	10PM	7.25	0.54	0.04	0.0740741	-2.60269
5	WA	LPS-Injection	10PM	7.25	1.74	0.05	0.0287356	-3.54962
11	WA	LPS-Injection	10PM	7.25	0.34	0.05	0.147059	-1.91692
13	WA	LPS-Injection	10PM	7.25	0.81	0.02	0.0246914	-3.7013
9	QLD	PBS-Injection	10AM	12.75	3.29	0.09	0.0273556	-3.59883
10	QLD	PBS-Injection	10AM	12.75	1.93	0.04	0.0207254	-3.8764
1	WA	PBS-Injection	10AM	12.75	0.59	0.1	0.169492	-1.77495
14	WA	PBS-Injection	10AM	12.75	4.77	0.35	0.0733753	-2.61217
15	WA	PBS-Injection	10AM	12.75	2.58	0.09	0.0348837	-3.35574
7	QLD	LPS-Injection	10AM	12.75	1.19	0.02	0.0168067	-4.08598
5	WA	LPS-Injection	10AM	12.75	8.73	0.21	0.024055	-3.72741
11	WA	LPS-Injection	10AM	12.75	5.81	0.14	0.0240964	-3.72569
12	WA	LPS-Injection	10AM	12.75	9.33	0.25	0.0267953	-3.61953
13	WA	LPS-Injection	10AM	12.75	5.97	0.03	0.00502513	-5.2933
